# Supplementary material for: Modeling binding of the conserved Csr/Rsm protein family across species of the γ-proteobacteria reveals niche-specific adaptation of the post-transcriptional regulon
Source: bioRxiv. 2026 Feb 6:2026.02.05.704111. Preprint. [Version 1] doi: 10.64898/2026.02.05.704111 (PMC12889724; doi:10.64898/2026.02.05.704111)
Supplement: Supplement 2 [file media-2.xlsx]

## Sheet: Supplementary Table 1
Supplementary Table 1: All predicted bound and unbound targets across modeled organisms
locus_tag	species	OG_code	tax_id	COG_category	Description	Preferred_name	GOs	KEGG_ko	KEGG_Pathway	PFAMs	predicted
b0002	MG1655	1RN1G	1236	E	homoserine dehydrogenase I	thrA	GO:0003674,GO:0003824,GO:0004072,GO:0004412,GO:0005575,GO:0005622,GO:0005623,GO:0005737,GO:0005829,GO:0006082,GO:0006520,GO:0006553,GO:0006793,GO:0006796,GO:0006807,GO:0008150,GO:0008152,GO:0008652,GO:0009058,GO:0009066,GO:0009067,GO:0009069,GO:0009070,GO:0009085,GO:0009089,GO:0009090,GO:0009092,GO:0009987,GO:0016053,GO:0016301,GO:0016310,GO:0016491,GO:0016614,GO:0016616,GO:0016740,GO:0016772,GO:…	ko:K12524,ko:K12525	ko00260,ko00261,ko00270,ko00300,ko01100,ko01110,ko01120,ko01130,ko01230,map00260,map00261,map00270,map00300,map01100,map01110,map01120,map01130,map01230	AA_kinase,ACT,ACT_7,Homoserine_dh,NAD_binding_3	target
b0003	MG1655	1RMYR	1236	F	Catalyzes the ATP-dependent phosphorylation of L- homoserine to L-homoserine phosphate	thrB	GO:0000096,GO:0000097,GO:0003674,GO:0003824,GO:0004413,GO:0005575,GO:0005622,GO:0005623,GO:0005737,GO:0005829,GO:0006082,GO:0006520,GO:0006555,GO:0006566,GO:0006790,GO:0006793,GO:0006796,GO:0006807,GO:0008150,GO:0008152,GO:0008652,GO:0009058,GO:0009066,GO:0009067,GO:0009069,GO:0009086,GO:0009088,GO:0009092,GO:0009987,GO:0016053,GO:0016301,GO:0016310,GO:0016740,GO:0016772,GO:0016773,GO:0019202,GO:…	ko:K00872	ko00260,ko01100,ko01110,ko01120,ko01230,map00260,map01100,map01110,map01120,map01230	GHMP_kinases_C,GHMP_kinases_N	non-target
b0004	MG1655	1RQ0H	1236	E	Catalyzes the gamma-elimination of phosphate from L- phosphohomoserine and the beta-addition of water to produce L- threonine. To a lesser extent, is able to slowly catalyze the deamination of L-threonine into alpha-ketobutyrate and that of L- serine and 3-chloroalanine into pyruvate. Is also able to rapidly convert vinylglycine to threonine, which proves that the pyridoxal p-quinonoid of vinylgl…	thrC	GO:0003674,GO:0003824,GO:0004795,GO:0005575,GO:0005622,GO:0005623,GO:0005737,GO:0005829,GO:0006082,GO:0006520,GO:0006566,GO:0006807,GO:0008150,GO:0008152,GO:0008652,GO:0009058,GO:0009066,GO:0009067,GO:0009088,GO:0009987,GO:0016053,GO:0016829,GO:0016835,GO:0016838,GO:0019752,GO:0043436,GO:0044237,GO:0044238,GO:0044249,GO:0044281,GO:0044283,GO:0044424,GO:0044444,GO:0044464,GO:0046394,GO:0071704,GO:…	ko:K01733	ko00260,ko00750,ko01100,ko01110,ko01120,ko01230,map00260,map00750,map01100,map01110,map01120,map01230	PALP,Thr_synth_N	non-target
b0005	MG1655	1S9KR	1236	S	Protein of unknown function (DUF2502)	yaaX	-	-	-	DUF2502	non-target
b0006	MG1655	1RMTD	1236	S	Belongs to the UPF0246 family	yaaA	GO:0005575,GO:0005622,GO:0005623,GO:0005737,GO:0005829,GO:0006950,GO:0006979,GO:0008150,GO:0033194,GO:0042221,GO:0044424,GO:0044444,GO:0044464,GO:0050896,GO:1901700	ko:K09861	-	H2O2_YaaD	non-target
b0007	MG1655	1RMNF	1236	E	alanine:sodium symporter activity	yaaJ	GO:0005575,GO:0005623,GO:0005886,GO:0016020,GO:0044464,GO:0071944	ko:K03310	-	Na_Ala_symp	target
b0008	MG1655	1RMS0	1236	G	Transaldolase is important for the balance of metabolites in the pentose-phosphate pathway	tal	GO:0003674,GO:0003824,GO:0004801,GO:0005575,GO:0005622,GO:0005623,GO:0005737,GO:0005829,GO:0006081,GO:0006098,GO:0006139,GO:0006725,GO:0006732,GO:0006733,GO:0006739,GO:0006753,GO:0006793,GO:0006796,GO:0006807,GO:0008150,GO:0008152,GO:0009052,GO:0009117,GO:0009987,GO:0016740,GO:0016744,GO:0019362,GO:0019637,GO:0019682,GO:0019693,GO:0034641,GO:0044237,GO:0044238,GO:0044281,GO:0044424,GO:0044444,GO:…	ko:K00616	ko00030,ko01100,ko01110,ko01120,ko01130,ko01200,ko01230,map00030,map01100,map01110,map01120,map01130,map01200,map01230	TAL_FSA	target
b0009	MG1655	1RMZM	1236	F	Catalyzes the adenylation of molybdopterin as part of the biosynthesis of the molybdenum-cofactor	mog	GO:0003674,GO:0003824,GO:0005488,GO:0005515,GO:0005575,GO:0005622,GO:0005623,GO:0005737,GO:0005829,GO:0006139,GO:0006163,GO:0006725,GO:0006732,GO:0006753,GO:0006793,GO:0006796,GO:0006807,GO:0008150,GO:0008152,GO:0009058,GO:0009116,GO:0009117,GO:0009119,GO:0009141,GO:0009144,GO:0009150,GO:0009199,GO:0009205,GO:0009259,GO:0009987,GO:0016740,GO:0016772,GO:0016779,GO:0018130,GO:0019538,GO:0019637,GO:…	ko:K03831	ko00790,ko01100,ko04122,map00790,map01100,map04122	MoCF_biosynth	non-target
b0010	MG1655	1RMRK	1236	S	Uptake of acetate and succinate. Transport is energetically dependent on the protonmotive force	yaaH	GO:0003674,GO:0005215,GO:0005342,GO:0005575,GO:0005623,GO:0005886,GO:0006810,GO:0006811,GO:0006812,GO:0006820,GO:0006835,GO:0006846,GO:0006855,GO:0008028,GO:0008150,GO:0008324,GO:0008509,GO:0008514,GO:0015075,GO:0015077,GO:0015078,GO:0015123,GO:0015238,GO:0015291,GO:0015293,GO:0015294,GO:0015295,GO:0015318,GO:0015355,GO:0015360,GO:0015672,GO:0015711,GO:0015718,GO:0015740,GO:0015744,GO:0015849,GO:…	ko:K07034	-	Grp1_Fun34_YaaH	target
b0011	MG1655	1S3Z6	1236	S	Domain of unknown function (DUF3944)	yaaW	-	-	-	DUF3944,MMR_HSR1,Ubiq_cyt_C_chap	target
b0013	MG1655	1S5G0	1236	S	Protein of unknown function (DUF2541)	yaaI	-	-	-	DUF2541	non-target
b0014	MG1655	1RMDD	1236	O	Heat shock 70 kDa protein	dnaK	GO:0000166,GO:0000988,GO:0000989,GO:0003674,GO:0003824,GO:0005488,GO:0005515,GO:0005524,GO:0005575,GO:0005622,GO:0005623,GO:0005737,GO:0005829,GO:0005886,GO:0006457,GO:0006458,GO:0006950,GO:0006986,GO:0008144,GO:0008150,GO:0008270,GO:0009266,GO:0009408,GO:0009628,GO:0009889,GO:0009987,GO:0010033,GO:0010556,GO:0016020,GO:0016043,GO:0016462,GO:0016787,GO:0016817,GO:0016818,GO:0016887,GO:0016989,GO:…	ko:K04043	ko03018,ko04212,ko05152,map03018,map04212,map05152	HSP70	target
b0015	MG1655	1RNHY	1236	O	ATP binding to DnaK triggers the release of the substrate protein, thus completing the reaction cycle. Several rounds of ATP-dependent interactions between DnaJ, DnaK and GrpE are required for fully efficient folding. Also involved, together with DnaK and GrpE, in the DNA replication of plasmids through activation of initiation proteins	dnaJ	GO:0000988,GO:0000989,GO:0003674,GO:0003756,GO:0003824,GO:0005488,GO:0005515,GO:0005575,GO:0005622,GO:0005623,GO:0005737,GO:0005829,GO:0006139,GO:0006259,GO:0006260,GO:0006457,GO:0006458,GO:0006725,GO:0006807,GO:0006950,GO:0008150,GO:0008152,GO:0008270,GO:0009058,GO:0009059,GO:0009266,GO:0009408,GO:0009628,GO:0009889,GO:0009987,GO:0010556,GO:0015035,GO:0015036,GO:0016020,GO:0016032,GO:0016043,GO:…	ko:K03686	-	DnaJ,DnaJ_C,DnaJ_CXXCXGXG	target
b0018	MG1655	1SGKV	1236	S	PFAM Hok gef cell toxic protein	-	-	ko:K18919,ko:K18920,ko:K18921	-	HOK_GEF	non-target
b0019	MG1655	1RNDE	1236	P	Na( ) H( ) antiporter that extrudes sodium in exchange for external protons	nhaA	GO:0003674,GO:0005215,GO:0005451,GO:0005488,GO:0005543,GO:0005575,GO:0005623,GO:0005886,GO:0005887,GO:0006810,GO:0006811,GO:0006812,GO:0006814,GO:0006873,GO:0006875,GO:0006883,GO:0006885,GO:0006950,GO:0006970,GO:0008150,GO:0008289,GO:0008324,GO:0009628,GO:0009651,GO:0009987,GO:0015075,GO:0015077,GO:0015078,GO:0015081,GO:0015291,GO:0015297,GO:0015298,GO:0015299,GO:0015318,GO:0015385,GO:0015491,GO:…	ko:K03313	-	Na_H_antiport_1	target
b0020	MG1655	1RN7G	1236	K	regulatory protein	nhaR	GO:0001121,GO:0001130,GO:0001131,GO:0001140,GO:0001216,GO:0003674,GO:0003700,GO:0005575,GO:0005622,GO:0005623,GO:0005737,GO:0006139,GO:0006351,GO:0006355,GO:0006725,GO:0006807,GO:0008150,GO:0008152,GO:0009058,GO:0009059,GO:0009889,GO:0009891,GO:0009893,GO:0009987,GO:0010467,GO:0010468,GO:0010556,GO:0010557,GO:0010604,GO:0010628,GO:0016070,GO:0018130,GO:0019219,GO:0019222,GO:0019438,GO:0031323,GO:…	ko:K03717	-	HTH_1,LysR_substrate	target
b0022	MG1655	1S61N	1236	L	cog cog3677	-	GO:0006139,GO:0006259,GO:0006310,GO:0006313,GO:0006725,GO:0006807,GO:0008150,GO:0008152,GO:0009987,GO:0032196,GO:0034641,GO:0043170,GO:0044237,GO:0044238,GO:0044260,GO:0046483,GO:0071704,GO:0090304,GO:1901360	-	-	HTH_Tnp_IS1,Zn_Tnp_IS1	non-target
b0023	MG1655	1S9AI	1236	J	Binds directly to 16S ribosomal RNA	rpsT	GO:0000028,GO:0003674,GO:0003676,GO:0003723,GO:0003735,GO:0004857,GO:0005198,GO:0005488,GO:0005575,GO:0005622,GO:0005623,GO:0005737,GO:0005829,GO:0005840,GO:0006412,GO:0006518,GO:0006807,GO:0006996,GO:0008073,GO:0008150,GO:0008152,GO:0009058,GO:0009059,GO:0009987,GO:0010467,GO:0015935,GO:0016043,GO:0019538,GO:0019843,GO:0022607,GO:0022613,GO:0022618,GO:0022626,GO:0022627,GO:0030234,GO:0032991,GO:…	ko:K02968	ko03010,map03010	Ribosomal_S20p	target
b0024	MG1655	1SFJG	1236	S	cellular response to DNA damage stimulus	yaaY	GO:0006950,GO:0006974,GO:0008150,GO:0009987,GO:0033554,GO:0050896,GO:0051716	-	-	DUF2575	non-target
b0025	MG1655	1RN44	1236	H	Belongs to the ribF family	ribF	GO:0003674,GO:0003824,GO:0003919,GO:0006793,GO:0006796,GO:0008150,GO:0008152,GO:0008531,GO:0009987,GO:0016301,GO:0016310,GO:0016740,GO:0016772,GO:0016773,GO:0016779,GO:0044237,GO:0070566	ko:K11753	ko00740,ko01100,ko01110,map00740,map01100,map01110	FAD_syn,Flavokinase	non-target
b0026	MG1655	1RMTF	1236	J	amino acids such as valine, to avoid such errors it has two additional distinct tRNA(Ile)-dependent editing activities. One activity is designated as 'pretransfer' editing and involves the hydrolysis of activated Val-AMP. The other activity is designated 'posttransfer' editing and involves deacylation of mischarged Val-tRNA(Ile)	ileS	GO:0003674,GO:0003824,GO:0004812,GO:0004822,GO:0005488,GO:0005575,GO:0005622,GO:0005623,GO:0005737,GO:0005829,GO:0006082,GO:0006139,GO:0006399,GO:0006412,GO:0006418,GO:0006428,GO:0006518,GO:0006520,GO:0006725,GO:0006807,GO:0008150,GO:0008152,GO:0008270,GO:0009058,GO:0009059,GO:0009987,GO:0010467,GO:0016070,GO:0016874,GO:0016875,GO:0019538,GO:0019752,GO:0034641,GO:0034645,GO:0034660,GO:0043038,GO:…	ko:K01870	ko00970,map00970	Anticodon_1,tRNA-synt_1,zf-FPG_IleRS	target
b0027	MG1655	1S60E	1236	MU	This protein specifically catalyzes the removal of signal peptides from prolipoproteins	lspA	GO:0003674,GO:0003824,GO:0004175,GO:0005575,GO:0005623,GO:0005886,GO:0005887,GO:0006508,GO:0006807,GO:0008150,GO:0008152,GO:0008233,GO:0009058,GO:0009059,GO:0009987,GO:0016020,GO:0016021,GO:0016787,GO:0019538,GO:0031224,GO:0031226,GO:0034645,GO:0042157,GO:0042158,GO:0043170,GO:0044237,GO:0044238,GO:0044249,GO:0044260,GO:0044425,GO:0044459,GO:0044464,GO:0070011,GO:0071704,GO:0071944,GO:0097304,GO:…	ko:K03101	ko03060,map03060	Peptidase_A8	non-target
b0028	MG1655	1S5YP	1236	O	with 'Suc-Ala-Xaa-Pro-Phe-4-nitroanilide' where Xaa is the amino acid tested, was found to be Phe Leu Ile Lys Ala Trp His Gln	fkpB	GO:0000413,GO:0003674,GO:0003755,GO:0003824,GO:0005575,GO:0005622,GO:0005623,GO:0005737,GO:0005829,GO:0006457,GO:0006464,GO:0006807,GO:0008150,GO:0008152,GO:0009987,GO:0016853,GO:0016859,GO:0018193,GO:0018208,GO:0019538,GO:0036211,GO:0043170,GO:0043412,GO:0044237,GO:0044238,GO:0044260,GO:0044267,GO:0044424,GO:0044444,GO:0044464,GO:0061077,GO:0071704,GO:0140096,GO:1901564	ko:K03774	-	FKBP_C	non-target
b0029	MG1655	1RMN8	1236	IM	Catalyzes the conversion of 1-hydroxy-2-methyl-2-(E)- butenyl 4-diphosphate (HMBPP) into a mixture of isopentenyl diphosphate (IPP) and dimethylallyl diphosphate (DMAPP). Acts in the terminal step of the DOXP MEP pathway for isoprenoid precursor biosynthesis	ispH	GO:0003674,GO:0003824,GO:0005488,GO:0005575,GO:0005622,GO:0005623,GO:0005737,GO:0005829,GO:0006081,GO:0006082,GO:0006090,GO:0006629,GO:0006644,GO:0006720,GO:0006793,GO:0006796,GO:0008150,GO:0008152,GO:0008299,GO:0008610,GO:0008654,GO:0009058,GO:0009240,GO:0009987,GO:0016491,GO:0019288,GO:0019637,GO:0019682,GO:0019752,GO:0032787,GO:0042380,GO:0043436,GO:0044237,GO:0044238,GO:0044249,GO:0044255,GO:…	ko:K03527	ko00900,ko01100,ko01110,ko01130,map00900,map01100,map01110,map01130	LYTB	non-target
b0030	MG1655	1RQ1V	1236	F	Hydrolyzes both purine and pyrimidine ribonucleosides with a broad-substrate specificity	rihC	GO:0003674,GO:0003824,GO:0005488,GO:0005509,GO:0005515,GO:0005575,GO:0005622,GO:0005623,GO:0005737,GO:0005829,GO:0006139,GO:0006152,GO:0006213,GO:0006725,GO:0006807,GO:0006950,GO:0006974,GO:0008150,GO:0008152,GO:0008477,GO:0009056,GO:0009116,GO:0009119,GO:0009164,GO:0009987,GO:0016787,GO:0016798,GO:0016799,GO:0019439,GO:0033554,GO:0034641,GO:0034655,GO:0034656,GO:0042278,GO:0042454,GO:0042802,GO:…	ko:K10213,ko:K12700	ko00230,ko00240,ko01100,map00230,map00240,map01100	IU_nuc_hydro	non-target
b0031	MG1655	1RMCZ	1236	E	Catalyzes the conversion of 4-hydroxy- tetrahydrodipicolinate (HTPA) to tetrahydrodipicolinate	dapB	GO:0003674,GO:0003824,GO:0005488,GO:0005515,GO:0005575,GO:0005622,GO:0005623,GO:0005737,GO:0005829,GO:0006082,GO:0006520,GO:0006553,GO:0006807,GO:0008150,GO:0008152,GO:0008652,GO:0008839,GO:0009058,GO:0009066,GO:0009067,GO:0009085,GO:0009089,GO:0009987,GO:0016053,GO:0016491,GO:0016627,GO:0016628,GO:0019752,GO:0019877,GO:0042802,GO:0043436,GO:0043648,GO:0043650,GO:0044237,GO:0044238,GO:0044249,GO:…	ko:K00215	ko00261,ko00300,ko01100,ko01110,ko01120,ko01130,ko01230,map00261,map00300,map01100,map01110,map01120,map01130,map01230	DapB_C,DapB_N	target
b0032	MG1655	1RMAW	1236	F	Carbamoyl-phosphate synthetase glutamine chain	carA	GO:0000050,GO:0003674,GO:0003824,GO:0004088,GO:0005575,GO:0005622,GO:0005623,GO:0005737,GO:0005829,GO:0005951,GO:0006082,GO:0006139,GO:0006206,GO:0006207,GO:0006220,GO:0006221,GO:0006520,GO:0006525,GO:0006526,GO:0006541,GO:0006725,GO:0006753,GO:0006793,GO:0006796,GO:0006807,GO:0008150,GO:0008152,GO:0008652,GO:0009058,GO:0009064,GO:0009084,GO:0009112,GO:0009117,GO:0009165,GO:0009218,GO:0009220,GO:…	ko:K01956	ko00240,ko00250,ko01100,map00240,map00250,map01100	CPSase_sm_chain,GATase	target
b0033	MG1655	1RPIU	1236	F	Carbamoyl-phosphate synthetase ammonia chain	carB	GO:0000050,GO:0000166,GO:0003674,GO:0003824,GO:0004087,GO:0004088,GO:0005488,GO:0005524,GO:0005575,GO:0005622,GO:0005623,GO:0005737,GO:0005829,GO:0005951,GO:0006082,GO:0006139,GO:0006206,GO:0006520,GO:0006525,GO:0006526,GO:0006725,GO:0006807,GO:0008144,GO:0008150,GO:0008152,GO:0008652,GO:0009058,GO:0009064,GO:0009084,GO:0009112,GO:0009987,GO:0016053,GO:0016597,GO:0016874,GO:0016879,GO:0016884,GO:…	ko:K01955	ko00240,ko00250,ko01100,map00240,map00250,map01100	CPSase_L_D2,CPSase_L_D3,MGS	target
b0034	MG1655	1S6GM	1236	K	CaiF/GrlA transcriptional regulator	caiF	-	ko:K08277	-	CaiF_GrlA	non-target
b0035	MG1655	1RYPQ	1236	S	Overproduction of CaiE stimulates the activity of CaiB and CaiD	caiE	GO:0003674,GO:0003824,GO:0006575,GO:0006577,GO:0006807,GO:0008150,GO:0008152,GO:0008735,GO:0009437,GO:0009987,GO:0016289,GO:0016787,GO:0016788,GO:0016790,GO:0016829,GO:0016835,GO:0016836,GO:0034641,GO:0044237,GO:0071704,GO:0097164,GO:1901564	ko:K02617,ko:K08279	-	Hexapep	non-target
b0036	MG1655	1RR3Z	1236	I	Catalyzes the reversible dehydration of L-carnitinyl-CoA to crotonobetainyl-CoA	caiD	GO:0003674,GO:0003824,GO:0004300,GO:0006082,GO:0006575,GO:0006577,GO:0006579,GO:0006629,GO:0006631,GO:0006635,GO:0006807,GO:0008150,GO:0008152,GO:0008809,GO:0009056,GO:0009062,GO:0009437,GO:0009987,GO:0016042,GO:0016054,GO:0016829,GO:0016835,GO:0016836,GO:0016853,GO:0016854,GO:0016856,GO:0019395,GO:0019752,GO:0030258,GO:0032787,GO:0034440,GO:0034641,GO:0042219,GO:0042413,GO:0043436,GO:0044237,GO:…	ko:K08299	-	ECH_1	target
b0037	MG1655	1RMQ4	1236	IQ	Could catalyze the transfer of CoA to carnitine, generating the initial carnitinyl-CoA needed for the CaiB reaction cycle	caiC	GO:0003674,GO:0003824,GO:0016405,GO:0016874,GO:0016877,GO:0016879,GO:0016881,GO:0051108,GO:0051109	ko:K02182	-	AMP-binding,AMP-binding_C	target
b0038	MG1655	1RNB5	1236	C	Catalyzes the reversible transfer of the CoA moiety from gamma-butyrobetainyl-CoA to L-carnitine to generate L-carnitinyl- CoA and gamma-butyrobetaine. Is also able to catalyze the reversible transfer of the CoA moiety from gamma-butyrobetainyl- CoA or L-carnitinyl-CoA to crotonobetaine to generate crotonobetainyl-CoA	caiB	GO:0003674,GO:0003824,GO:0006575,GO:0006577,GO:0006579,GO:0006807,GO:0008150,GO:0008152,GO:0008735,GO:0009056,GO:0009437,GO:0009987,GO:0016829,GO:0016835,GO:0016836,GO:0034641,GO:0042219,GO:0042413,GO:0044237,GO:0044248,GO:0044270,GO:0071704,GO:0097164,GO:1901564,GO:1901565,GO:1901575	ko:K08298	-	CoA_transf_3	non-target
b0039	MG1655	1RMMJ	1236	I	Catalyzes the reduction of crotonobetainyl-CoA to gamma- butyrobetainyl-CoA	caiA	-	ko:K00249,ko:K04117,ko:K08297,ko:K11731	ko00071,ko00280,ko00281,ko00362,ko00410,ko00640,ko01100,ko01110,ko01120,ko01130,ko01200,ko01212,ko03320,map00071,map00280,map00281,map00362,map00410,map00640,map01100,map01110,map01120,map01130,map01200,map01212,map03320	Acyl-CoA_dh_1,Acyl-CoA_dh_M,Acyl-CoA_dh_N	target
b0040	MG1655	1RP3E	1236	M	Catalyzes the exchange of L-carnitine for gamma- butyrobetaine and related betaines	caiT	GO:0003674,GO:0005215,GO:0005575,GO:0005623,GO:0005886,GO:0006810,GO:0006811,GO:0006812,GO:0008150,GO:0008324,GO:0008519,GO:0015075,GO:0015101,GO:0015226,GO:0015651,GO:0015695,GO:0015696,GO:0015697,GO:0015838,GO:0015879,GO:0016020,GO:0022857,GO:0034220,GO:0044464,GO:0051179,GO:0051234,GO:0055085,GO:0071702,GO:0071705,GO:0071944,GO:0072337,GO:0072349,GO:0072488,GO:0098655,GO:1902603	ko:K03451,ko:K05245	-	BCCT	non-target
b0041	MG1655	1RN6F	1236	C	Required for anaerobic carnitine reduction. May bring reductant to CaiA	fixA	GO:0003674,GO:0003824,GO:0005575,GO:0005622,GO:0005623,GO:0005737,GO:0005829,GO:0006091,GO:0006575,GO:0006577,GO:0006579,GO:0006807,GO:0008150,GO:0008152,GO:0009055,GO:0009056,GO:0009437,GO:0009987,GO:0016491,GO:0022900,GO:0034641,GO:0042219,GO:0042413,GO:0044237,GO:0044248,GO:0044270,GO:0044424,GO:0044444,GO:0044464,GO:0055114,GO:0071704,GO:0097164,GO:1901564,GO:1901565,GO:1901575	ko:K03521	-	ETF	target
b0042	MG1655	1RMK7	1236	C	Required for anaerobic carnitine reduction. May bring reductant to CaiA	fixB	GO:0000166,GO:0003674,GO:0003824,GO:0005488,GO:0006082,GO:0006091,GO:0006575,GO:0006577,GO:0006579,GO:0006629,GO:0006631,GO:0006635,GO:0006807,GO:0008150,GO:0008152,GO:0009055,GO:0009056,GO:0009062,GO:0009437,GO:0009987,GO:0016042,GO:0016054,GO:0016491,GO:0019395,GO:0019752,GO:0022900,GO:0030258,GO:0032787,GO:0033539,GO:0034440,GO:0034641,GO:0036094,GO:0042219,GO:0042413,GO:0043167,GO:0043168,GO:…	ko:K03522	-	ETF,ETF_alpha	non-target
b0043	MG1655	1RNY5	1236	C	Could be part of an electron transfer system required for anaerobic carnitine reduction	fixC	GO:0006575,GO:0006577,GO:0006807,GO:0008150,GO:0008152,GO:0009437,GO:0009987,GO:0034641,GO:0044237,GO:0071704,GO:0097164,GO:1901564	ko:K00313	-	DAO,FAD_binding_3,NAD_binding_8	non-target
b0044	MG1655	1S6EF	1236	C	Could be part of an electron transfer system required for anaerobic carnitine reduction. Could be a 3Fe-4S cluster- containing protein	fixX	-	ko:K03855	-	ETF_QO	non-target
b0045	MG1655	1T27B	1236	P	response to oxidative stress	yaaU	GO:0005575,GO:0005623,GO:0005886,GO:0006950,GO:0006979,GO:0008150,GO:0016020,GO:0044464,GO:0050896,GO:0071944	ko:K08368	-	Sugar_tr	target
b0046	MG1655	1RPAQ	1236	C	Regulatory subunit of a potassium efflux system that confers protection against electrophiles. Required for full activity of KefC. Shows redox enzymatic activity, but this enzymatic activity is not required for activation of KefC	kefF	GO:0000166,GO:0003674,GO:0003824,GO:0003955,GO:0005488,GO:0006091,GO:0008150,GO:0008152,GO:0009055,GO:0009987,GO:0010181,GO:0016491,GO:0016651,GO:0016655,GO:0022898,GO:0022900,GO:0032409,GO:0032411,GO:0032412,GO:0032414,GO:0032553,GO:0032879,GO:0034762,GO:0034764,GO:0034765,GO:0034767,GO:0036094,GO:0043167,GO:0043168,GO:0043269,GO:0043270,GO:0044093,GO:0044237,GO:0048037,GO:0048518,GO:0050662,GO:…	ko:K11746	-	Flavodoxin_2	non-target
b0047	MG1655	1RNVR	1236	P	Pore-forming subunit of a potassium efflux system that confers protection against electrophiles. Catalyzes K( ) H( ) antiport	kefC	GO:0003674,GO:0005215,GO:0005488,GO:0005515,GO:0005575,GO:0005623,GO:0005886,GO:0005887,GO:0006810,GO:0006811,GO:0006812,GO:0006813,GO:0006885,GO:0008150,GO:0008324,GO:0009636,GO:0009987,GO:0010033,GO:0015075,GO:0015077,GO:0015079,GO:0015291,GO:0015318,GO:0015503,GO:0015643,GO:0015672,GO:0016020,GO:0016021,GO:0019899,GO:0022804,GO:0022857,GO:0022890,GO:0030001,GO:0031224,GO:0031226,GO:0034220,GO:…	ko:K03455,ko:K11745,ko:K11747	-	Na_H_Exchanger,TrkA_N	non-target
b0048	MG1655	1S5VH	1236	H	Key enzyme in folate metabolism. Catalyzes an essential reaction for de novo glycine and purine synthesis, and for DNA precursor synthesis	folA	GO:0000166,GO:0003674,GO:0003824,GO:0004146,GO:0005488,GO:0005542,GO:0005575,GO:0005622,GO:0005623,GO:0005737,GO:0005829,GO:0008144,GO:0008150,GO:0008152,GO:0016491,GO:0016645,GO:0016646,GO:0019842,GO:0031406,GO:0033218,GO:0036094,GO:0042221,GO:0042493,GO:0043167,GO:0043168,GO:0043177,GO:0044424,GO:0044444,GO:0044464,GO:0048037,GO:0050661,GO:0050662,GO:0050896,GO:0051870,GO:0051871,GO:0055114,GO:…	ko:K00287,ko:K18590	ko00670,ko00790,ko01100,ko01523,map00670,map00790,map01100,map01523	DHFR_1	non-target
b0049	MG1655	1RPUJ	1236	T	Hydrolyzes diadenosine 5',5'''-P1,P4-tetraphosphate to yield ADP	apaH	GO:0003674,GO:0003824,GO:0004551,GO:0004721,GO:0006139,GO:0006464,GO:0006470,GO:0006725,GO:0006793,GO:0006796,GO:0006807,GO:0008138,GO:0008150,GO:0008152,GO:0008796,GO:0008803,GO:0009314,GO:0009628,GO:0009987,GO:0010165,GO:0010212,GO:0015949,GO:0016311,GO:0016462,GO:0016787,GO:0016788,GO:0016791,GO:0016817,GO:0016818,GO:0019538,GO:0034641,GO:0036211,GO:0042578,GO:0043170,GO:0043412,GO:0044237,GO:…	ko:K01525	ko00230,map00230	Metallophos	non-target
b0050	MG1655	1S8SE	1236	P	ApaG domain	apaG	-	ko:K06195	-	DUF525	non-target
b0051	MG1655	1RMHW	1236	J	Specifically dimethylates two adjacent adenosines (A1518 and A1519) in the loop of a conserved hairpin near the 3'-end of 16S rRNA in the 30S particle. May play a critical role in biogenesis of 30S subunits	ksgA	GO:0000028,GO:0000154,GO:0000179,GO:0001510,GO:0003674,GO:0003676,GO:0003677,GO:0003690,GO:0003723,GO:0003729,GO:0003824,GO:0005488,GO:0005575,GO:0005622,GO:0005623,GO:0005737,GO:0005829,GO:0006139,GO:0006364,GO:0006396,GO:0006725,GO:0006807,GO:0006996,GO:0008150,GO:0008152,GO:0008168,GO:0008170,GO:0008173,GO:0008649,GO:0008757,GO:0009451,GO:0009987,GO:0010467,GO:0016043,GO:0016070,GO:0016072,GO:…	ko:K02528	-	RrnaAD	non-target
b0052	MG1655	1RNZV	1236	H	Catalyzes the NAD(P)-dependent oxidation of 4- (phosphohydroxy)-L-threonine (HTP) into 2-amino-3-oxo-4- (phosphohydroxy)butyric acid which spontaneously decarboxylates to form 3-amino-2-oxopropyl phosphate (AHAP)	pdxA	GO:0000166,GO:0000287,GO:0003674,GO:0003824,GO:0005488,GO:0005515,GO:0006081,GO:0006725,GO:0006732,GO:0006766,GO:0006767,GO:0006793,GO:0006796,GO:0006807,GO:0008150,GO:0008152,GO:0008270,GO:0008614,GO:0008615,GO:0009058,GO:0009108,GO:0009110,GO:0009987,GO:0016491,GO:0016614,GO:0016616,GO:0017144,GO:0018130,GO:0019438,GO:0019637,GO:0034641,GO:0036094,GO:0042364,GO:0042802,GO:0042816,GO:0042819,GO:…	ko:K00097	ko00750,ko01100,map00750,map01100	PdxA	non-target
b0053	MG1655	1RMWU	1236	O	Chaperone involved in the correct folding and assembly of outer membrane proteins. Recognizes specific patterns of aromatic residues and the orientation of their side chains, which are found more frequently in integral outer membrane proteins. May act in both early periplasmic and late outer membrane-associated steps of protein maturation	surA	GO:0000413,GO:0003674,GO:0003755,GO:0003824,GO:0005488,GO:0005515,GO:0005575,GO:0005623,GO:0006457,GO:0006458,GO:0006464,GO:0006807,GO:0008150,GO:0008152,GO:0009987,GO:0016043,GO:0016853,GO:0016859,GO:0018193,GO:0018208,GO:0019538,GO:0022607,GO:0030288,GO:0030313,GO:0031647,GO:0031975,GO:0033218,GO:0036211,GO:0042277,GO:0042597,GO:0043163,GO:0043165,GO:0043170,GO:0043412,GO:0044085,GO:0044091,GO:…	ko:K03771	-	Rotamase,Rotamase_3,SurA_N	non-target
b0054	MG1655	1RQEX	1236	M	Together with LptE, is involved in the assembly of lipopolysaccharide (LPS) at the surface of the outer membrane	lptD	GO:0005575,GO:0005623,GO:0006810,GO:0006869,GO:0008150,GO:0009279,GO:0009636,GO:0009987,GO:0010876,GO:0015920,GO:0016020,GO:0016043,GO:0019867,GO:0022607,GO:0030312,GO:0030313,GO:0031975,GO:0033036,GO:0042221,GO:0043163,GO:0043165,GO:0044085,GO:0044091,GO:0044462,GO:0044464,GO:0045229,GO:0050896,GO:0051179,GO:0051234,GO:0061024,GO:0071702,GO:0071709,GO:0071840,GO:0071944,GO:1901264	ko:K04744	-	OstA,OstA_C	non-target
b0055	MG1655	1RP0P	1236	O	Regulatory DnaK co-chaperone. Direct interaction between DnaK and DjlA is needed for the induction of the wcaABCDE operon, involved in the synthesis of a colanic acid polysaccharide capsule, possibly through activation of the RcsB RcsC phosphotransfer signaling pathway. The colanic acid capsule may help the bacterium survive conditions outside the host	djlA	GO:0003674,GO:0005488,GO:0005515,GO:0005575,GO:0005623,GO:0005886,GO:0016020,GO:0044464,GO:0051087,GO:0071944	ko:K05801	-	DnaJ,TerB	non-target
b0058	MG1655	1RN4N	1236	J	Responsible for synthesis of pseudouridine from uracil	rluA	GO:0000154,GO:0000455,GO:0001522,GO:0003674,GO:0003824,GO:0006139,GO:0006364,GO:0006396,GO:0006399,GO:0006400,GO:0006725,GO:0006807,GO:0008033,GO:0008150,GO:0008152,GO:0009451,GO:0009982,GO:0009987,GO:0010467,GO:0016070,GO:0016072,GO:0016853,GO:0016866,GO:0022613,GO:0031118,GO:0031119,GO:0034470,GO:0034641,GO:0034660,GO:0042254,GO:0043170,GO:0043412,GO:0044085,GO:0044237,GO:0044238,GO:0046483,GO:…	ko:K06177	-	PseudoU_synth_2	non-target
b0059	MG1655	1RNRZ	1236	K	Transcription regulator that activates transcription by stimulating RNA polymerase (RNAP) recycling in case of stress conditions such as supercoiled DNA or high salt concentrations. Probably acts by releasing the RNAP, when it is trapped or immobilized on tightly supercoiled DNA. Does not activate transcription on linear DNA. Probably not involved in DNA repair	rapA	GO:0000166,GO:0001000,GO:0003674,GO:0003676,GO:0003824,GO:0004386,GO:0005488,GO:0005515,GO:0005524,GO:0005575,GO:0005622,GO:0005623,GO:0005737,GO:0006139,GO:0006351,GO:0006355,GO:0006725,GO:0006807,GO:0008144,GO:0008150,GO:0008152,GO:0009058,GO:0009059,GO:0009889,GO:0009891,GO:0009893,GO:0009987,GO:0010467,GO:0010468,GO:0010556,GO:0010557,GO:0010604,GO:0010628,GO:0016070,GO:0016462,GO:0016787,GO:…	ko:K03580	-	Helicase_C,RapA_C,SNF2_N	target
b0060	MG1655	1RMQ1	1236	L	DNA polymerase	polB	GO:0003674,GO:0003824,GO:0003887,GO:0004518,GO:0004527,GO:0004529,GO:0004536,GO:0006139,GO:0006259,GO:0006260,GO:0006261,GO:0006281,GO:0006725,GO:0006807,GO:0006950,GO:0006974,GO:0007154,GO:0008150,GO:0008152,GO:0008296,GO:0008408,GO:0009058,GO:0009059,GO:0009432,GO:0009605,GO:0009987,GO:0009991,GO:0016740,GO:0016772,GO:0016779,GO:0016787,GO:0016788,GO:0016796,GO:0016895,GO:0018130,GO:0019438,GO:…	ko:K02336	-	DNA_pol_B,DNA_pol_B_exo1	target
b0061	MG1655	1RMIP	1236	G	Belongs to the aldolase class II family. AraD FucA subfamily	araD	GO:0003674,GO:0003824,GO:0005488,GO:0005575,GO:0005622,GO:0005623,GO:0005737,GO:0005829,GO:0005975,GO:0005996,GO:0006082,GO:0006732,GO:0006766,GO:0006767,GO:0006793,GO:0006796,GO:0008150,GO:0008152,GO:0008270,GO:0008742,GO:0009056,GO:0009058,GO:0009987,GO:0016052,GO:0016829,GO:0016830,GO:0016832,GO:0016853,GO:0016854,GO:0016857,GO:0019321,GO:0019323,GO:0019324,GO:0019566,GO:0019568,GO:0019569,GO:…	ko:K03077	ko00040,ko00053,ko01100,ko01120,map00040,map00053,map01100,map01120	Aldolase_II	non-target
b0062	MG1655	1RQEF	1236	G	Catalyzes the conversion of L-arabinose to L-ribulose	araA	GO:0003674,GO:0003824,GO:0005575,GO:0005622,GO:0005623,GO:0005737,GO:0005829,GO:0005975,GO:0005996,GO:0006793,GO:0006796,GO:0008150,GO:0008152,GO:0008733,GO:0009056,GO:0009058,GO:0009987,GO:0016052,GO:0016853,GO:0016860,GO:0016861,GO:0019321,GO:0019323,GO:0019566,GO:0019568,GO:0019569,GO:0019572,GO:0019637,GO:0044237,GO:0044238,GO:0044281,GO:0044282,GO:0044424,GO:0044444,GO:0044464,GO:0046365,GO:…	ko:K01804	ko00040,ko01100,map00040,map01100	Arabinose_Iso_C,Arabinose_Isome	non-target
b0063	MG1655	1RP3F	1236	F	Belongs to the ribulokinase family	araB	GO:0003674,GO:0003824,GO:0005575,GO:0005622,GO:0005623,GO:0005737,GO:0005975,GO:0005996,GO:0006793,GO:0006796,GO:0008150,GO:0008152,GO:0008741,GO:0009056,GO:0009058,GO:0009987,GO:0016052,GO:0016301,GO:0016310,GO:0016740,GO:0016772,GO:0016773,GO:0019200,GO:0019321,GO:0019323,GO:0019566,GO:0019568,GO:0019569,GO:0019572,GO:0019637,GO:0044237,GO:0044238,GO:0044262,GO:0044281,GO:0044282,GO:0044424,GO:…	ko:K00853	ko00040,ko01100,map00040,map01100	FGGY_C,FGGY_N	non-target
b0064	MG1655	1RQ3Y	1236	K	This protein controls the expression of at least six genes that are involved in the transport and catabolism of L- arabinose. It regulates initiation of transcription of the araBAD operon and it also controls its own synthesis. The L-arabinose operon displays both positive and negative regulation through AraC	araC	GO:0000976,GO:0001067,GO:0001130,GO:0001216,GO:0001217,GO:0003674,GO:0003676,GO:0003677,GO:0003690,GO:0003700,GO:0005488,GO:0005515,GO:0005575,GO:0005622,GO:0005623,GO:0005737,GO:0005829,GO:0005975,GO:0005996,GO:0006355,GO:0008150,GO:0008152,GO:0009056,GO:0009889,GO:0009890,GO:0009891,GO:0009892,GO:0009893,GO:0010468,GO:0010556,GO:0010557,GO:0010558,GO:0010604,GO:0010605,GO:0010628,GO:0010629,GO:…	ko:K02099	-	AraC_binding,HTH_18,HTH_AraC	target
b0065	MG1655	1RPDS	1236	S	reproductive process	yabI	GO:0000003,GO:0000910,GO:0005575,GO:0005623,GO:0005886,GO:0007049,GO:0008150,GO:0009314,GO:0009628,GO:0009987,GO:0010212,GO:0016020,GO:0019954,GO:0022402,GO:0022414,GO:0032505,GO:0043093,GO:0044464,GO:0050896,GO:0051301,GO:0071944	-	-	SNARE_assoc	target
b0066	MG1655	1RQH3	1236	P	Part of the ABC transporter complex ThiBPQ involved in thiamine import. Responsible for energy coupling to the transport system	thiQ	GO:0000166,GO:0003674,GO:0003824,GO:0005215,GO:0005488,GO:0005524,GO:0006810,GO:0006855,GO:0008144,GO:0008150,GO:0015234,GO:0015238,GO:0015399,GO:0015405,GO:0015888,GO:0015893,GO:0016462,GO:0016787,GO:0016817,GO:0016818,GO:0016887,GO:0017076,GO:0017111,GO:0022804,GO:0022857,GO:0030554,GO:0032553,GO:0032555,GO:0032559,GO:0035461,GO:0035639,GO:0036094,GO:0042221,GO:0042493,GO:0042623,GO:0042626,GO:…	ko:K02062	ko02010,map02010	ABC_tran	non-target
b0067	MG1655	1RNHK	1236	P	transport system permease protein	thiP	GO:0003674,GO:0005215,GO:0005575,GO:0005623,GO:0005886,GO:0006810,GO:0006855,GO:0008150,GO:0015234,GO:0015238,GO:0015893,GO:0016020,GO:0022857,GO:0035461,GO:0042221,GO:0042493,GO:0044464,GO:0045117,GO:0050896,GO:0051179,GO:0051180,GO:0051234,GO:0055085,GO:0071702,GO:0071705,GO:0071934,GO:0071944,GO:0072348,GO:0072531,GO:0090482,GO:1901474,GO:1901682	ko:K02063	ko02010,map02010	BPD_transp_1	non-target
b0068	MG1655	1RMQ9	1236	P	Periplasmic protein	tbpA	GO:0003674,GO:0005488,GO:0005575,GO:0005623,GO:0006810,GO:0008144,GO:0008150,GO:0015888,GO:0015893,GO:0019842,GO:0030288,GO:0030313,GO:0030975,GO:0030976,GO:0031975,GO:0036094,GO:0042221,GO:0042493,GO:0042597,GO:0043167,GO:0043168,GO:0043169,GO:0044464,GO:0045117,GO:0048037,GO:0050662,GO:0050896,GO:0051179,GO:0051180,GO:0051234,GO:0071702,GO:0071705,GO:0072348,GO:0097159,GO:1901363,GO:1901681	ko:K02064	ko02010,map02010	SBP_bac_1,SBP_bac_11,SBP_bac_6,SBP_bac_8	non-target
b0069	MG1655	1RP2Z	1236	K	Activates the small RNA gene sgrS under glucose- phosphate stress conditions as well as yfdZ. Represses its own transcription under both stress and non-stress conditions. Might act as a sensor of the intracellular accumulation of phosphoglucose by binding these molecules in its C-terminal solute-binding domain	sgrR	GO:0000976,GO:0000984,GO:0001017,GO:0001067,GO:0003674,GO:0003676,GO:0003677,GO:0003690,GO:0005488,GO:0005575,GO:0005623,GO:0006355,GO:0008150,GO:0009889,GO:0009890,GO:0009891,GO:0009892,GO:0009893,GO:0010468,GO:0010556,GO:0010557,GO:0010558,GO:0010604,GO:0010605,GO:0010628,GO:0010629,GO:0019219,GO:0019222,GO:0030288,GO:0030313,GO:0031323,GO:0031324,GO:0031325,GO:0031326,GO:0031327,GO:0031328,GO:…	ko:K11925	-	SBP_bac_5,SgrR_N	non-target
b0071	MG1655	1RNMK	1236	E	Catalyzes the isomerization between 2-isopropylmalate and 3-isopropylmalate, via the formation of 2-isopropylmaleate	leuD	GO:0003674,GO:0003824,GO:0003861,GO:0005575,GO:0005622,GO:0005623,GO:0005737,GO:0005829,GO:0006082,GO:0006520,GO:0006551,GO:0006807,GO:0008150,GO:0008152,GO:0008652,GO:0009058,GO:0009081,GO:0009082,GO:0009098,GO:0009316,GO:0009987,GO:0016053,GO:0016829,GO:0016835,GO:0016836,GO:0016853,GO:0016866,GO:0019752,GO:0032991,GO:0043436,GO:0044237,GO:0044238,GO:0044249,GO:0044281,GO:0044283,GO:0044424,GO:…	ko:K01704	ko00290,ko00660,ko01100,ko01110,ko01210,ko01230,map00290,map00660,map01100,map01110,map01210,map01230	Aconitase_C	non-target
b0072	MG1655	1RMF6	1236	E	Catalyzes the isomerization between 2-isopropylmalate and 3-isopropylmalate, via the formation of 2-isopropylmaleate	leuC	GO:0003674,GO:0003824,GO:0003861,GO:0005575,GO:0005622,GO:0005623,GO:0005737,GO:0005829,GO:0006082,GO:0006520,GO:0006551,GO:0006807,GO:0008150,GO:0008152,GO:0008652,GO:0009058,GO:0009081,GO:0009082,GO:0009098,GO:0009316,GO:0009987,GO:0016053,GO:0016829,GO:0016835,GO:0016836,GO:0016853,GO:0016866,GO:0019752,GO:0032991,GO:0043436,GO:0044237,GO:0044238,GO:0044249,GO:0044281,GO:0044283,GO:0044424,GO:…	ko:K01703	ko00290,ko00660,ko00966,ko01100,ko01110,ko01210,ko01230,map00290,map00660,map00966,map01100,map01110,map01210,map01230	Aconitase	non-target
b0073	MG1655	1RMZQ	1236	CE	Catalyzes the oxidation of 3-carboxy-2-hydroxy-4- methylpentanoate (3-isopropylmalate) to 3-carboxy-4-methyl-2- oxopentanoate. The product decarboxylates to 4-methyl-2 oxopentanoate	leuB	GO:0000287,GO:0003674,GO:0003824,GO:0003862,GO:0005488,GO:0005575,GO:0005622,GO:0005623,GO:0005737,GO:0005829,GO:0006082,GO:0006520,GO:0006551,GO:0006807,GO:0006950,GO:0007154,GO:0008150,GO:0008152,GO:0008652,GO:0009058,GO:0009081,GO:0009082,GO:0009098,GO:0009267,GO:0009605,GO:0009987,GO:0009991,GO:0016053,GO:0016491,GO:0016614,GO:0016616,GO:0019752,GO:0030145,GO:0031667,GO:0031668,GO:0031669,GO:…	ko:K00052	ko00290,ko00660,ko01100,ko01110,ko01210,ko01230,map00290,map00660,map01100,map01110,map01210,map01230	Iso_dh	non-target
b0074	MG1655	1RMWE	1236	E	Catalyzes the condensation of the acetyl group of acetyl-CoA with 3-methyl-2-oxobutanoate (2-oxoisovalerate) to form 3-carboxy-3-hydroxy-4-methylpentanoate (2-isopropylmalate)	leuA	GO:0003674,GO:0003824,GO:0003852,GO:0003985,GO:0003988,GO:0005575,GO:0005622,GO:0005623,GO:0005737,GO:0005829,GO:0006082,GO:0006520,GO:0006551,GO:0006807,GO:0008150,GO:0008152,GO:0008652,GO:0009058,GO:0009081,GO:0009082,GO:0009098,GO:0009987,GO:0016053,GO:0016407,GO:0016408,GO:0016453,GO:0016740,GO:0016746,GO:0016747,GO:0019752,GO:0043436,GO:0044237,GO:0044238,GO:0044249,GO:0044281,GO:0044283,GO:…	ko:K01649	ko00290,ko00620,ko01100,ko01110,ko01210,ko01230,map00290,map00620,map01100,map01110,map01210,map01230	HMGL-like,LeuA_dimer	target
b0076	MG1655	1RQP0	1236	K	uxaCA, sdaCB and yjiY. H-NS repression of the bgl operon, leading to the ability to metabolize some beta-glucosides. It also directly activates the bgl operon. Activation is H-NS and BglJ-RcsB independent	leuO	GO:0003674,GO:0003676,GO:0003677,GO:0005488,GO:0005575,GO:0006355,GO:0008150,GO:0009889,GO:0010468,GO:0010556,GO:0019219,GO:0019222,GO:0031323,GO:0031326,GO:0032991,GO:0032993,GO:0043565,GO:0050789,GO:0050794,GO:0051171,GO:0051252,GO:0060255,GO:0065007,GO:0080090,GO:0097159,GO:1901363,GO:1903506,GO:2000112,GO:2001141	ko:K05798	-	HTH_1,LysR_substrate	non-target
b0077	MG1655	1RMQQ	1236	H	acetolactate synthase activity	ilvI	GO:0000287,GO:0003674,GO:0003824,GO:0003984,GO:0005488,GO:0005575,GO:0005622,GO:0005623,GO:0005737,GO:0005829,GO:0006082,GO:0006520,GO:0006549,GO:0006573,GO:0006807,GO:0008150,GO:0008152,GO:0008652,GO:0009058,GO:0009081,GO:0009082,GO:0009097,GO:0009099,GO:0009987,GO:0016053,GO:0016740,GO:0016744,GO:0019752,GO:0019842,GO:0030976,GO:0036094,GO:0043167,GO:0043168,GO:0043169,GO:0043436,GO:0044237,GO:…	ko:K01652	ko00290,ko00650,ko00660,ko00770,ko01100,ko01110,ko01130,ko01210,ko01230,map00290,map00650,map00660,map00770,map01100,map01110,map01130,map01210,map01230	TPP_enzyme_C,TPP_enzyme_M,TPP_enzyme_N	non-target
b0078	MG1655	1S20I	1236	E	acetolactate synthase	ilvH	GO:0003674,GO:0003824,GO:0003984,GO:0005575,GO:0005622,GO:0005623,GO:0005737,GO:0005829,GO:0005948,GO:0006082,GO:0006520,GO:0006549,GO:0006573,GO:0006807,GO:0008150,GO:0008152,GO:0008652,GO:0009058,GO:0009081,GO:0009082,GO:0009097,GO:0009099,GO:0009987,GO:0016053,GO:0016740,GO:0016744,GO:0019752,GO:0032991,GO:0043436,GO:0044237,GO:0044238,GO:0044249,GO:0044281,GO:0044283,GO:0044424,GO:0044444,GO:…	ko:K01653	ko00290,ko00650,ko00660,ko00770,ko01100,ko01110,ko01130,ko01210,ko01230,map00290,map00650,map00660,map00770,map01100,map01110,map01130,map01210,map01230	ACT,ACT_5,ALS_ss_C	non-target
b0080	MG1655	1RNR1	1236	K	Global transcriptional regulator, which plays an important role in the regulation of carbon metabolism	fruR	GO:0003674,GO:0003676,GO:0003677,GO:0005488,GO:0005975,GO:0006082,GO:0006090,GO:0006091,GO:0006096,GO:0006139,GO:0006163,GO:0006164,GO:0006165,GO:0006355,GO:0006725,GO:0006732,GO:0006733,GO:0006753,GO:0006754,GO:0006757,GO:0006793,GO:0006796,GO:0006807,GO:0008150,GO:0008152,GO:0009056,GO:0009058,GO:0009108,GO:0009117,GO:0009123,GO:0009124,GO:0009126,GO:0009127,GO:0009132,GO:0009135,GO:0009141,GO:…	ko:K03435	-	LacI,Peripla_BP_1,Peripla_BP_4	target
b0081	MG1655	1S63F	1236	K	Negatively regulates its own expression and that of the subsequent genes in the proximal part of the division and cell wall (dcw) gene cluster. Acts by binding directly to DNA. May also regulate the expression of genes outside the dcw cluster	mraZ	GO:0000976,GO:0001067,GO:0003674,GO:0003676,GO:0003677,GO:0003690,GO:0003700,GO:0005488,GO:0006355,GO:0008150,GO:0009889,GO:0009890,GO:0009892,GO:0010468,GO:0010556,GO:0010558,GO:0010605,GO:0010629,GO:0019219,GO:0019222,GO:0031323,GO:0031324,GO:0031326,GO:0031327,GO:0031333,GO:0043254,GO:0043565,GO:0044087,GO:0044212,GO:0045892,GO:0045934,GO:0048519,GO:0048523,GO:0050789,GO:0050794,GO:0051128,GO:…	ko:K03925	-	MraZ	target
b0082	MG1655	1RM7M	1236	J	Specifically methylates the N4 position of cytidine in position 1402 (C1402) of 16S rRNA	rsmH	GO:0000154,GO:0001510,GO:0003674,GO:0003824,GO:0005575,GO:0005622,GO:0005623,GO:0005737,GO:0005829,GO:0006139,GO:0006364,GO:0006396,GO:0006725,GO:0006807,GO:0008150,GO:0008152,GO:0008168,GO:0008170,GO:0008173,GO:0008649,GO:0008757,GO:0009451,GO:0009987,GO:0010467,GO:0016070,GO:0016072,GO:0016434,GO:0016740,GO:0016741,GO:0022613,GO:0031167,GO:0032259,GO:0034470,GO:0034641,GO:0034660,GO:0042254,GO:…	ko:K03438	-	Methyltransf_5	target
b0083	MG1655	1SC7P	1236	D	Essential cell division protein. May link together the upstream cell division proteins, which are predominantly cytoplasmic, with the downstream cell division proteins, which are predominantly periplasmic	ftsL	GO:0000003,GO:0000910,GO:0005575,GO:0005623,GO:0005886,GO:0005887,GO:0007049,GO:0008150,GO:0009987,GO:0016020,GO:0016021,GO:0019954,GO:0022402,GO:0022414,GO:0031224,GO:0031226,GO:0032153,GO:0032505,GO:0043093,GO:0044425,GO:0044459,GO:0044464,GO:0051301,GO:0071944	ko:K03586	-	FtsL	target
b0084	MG1655	1RNGW	1236	M	of the peptidoglycan cell wall at the division septum	ftsI	GO:0003674,GO:0003824,GO:0005488,GO:0005575,GO:0005623,GO:0005886,GO:0005887,GO:0008144,GO:0008150,GO:0008658,GO:0008955,GO:0009987,GO:0016020,GO:0016021,GO:0016740,GO:0016757,GO:0016758,GO:0031224,GO:0031226,GO:0031406,GO:0032153,GO:0033218,GO:0033293,GO:0036094,GO:0042221,GO:0042493,GO:0043167,GO:0043168,GO:0043177,GO:0044425,GO:0044459,GO:0044464,GO:0050896,GO:0051301,GO:0071944,GO:0097159,GO:…	ko:K03587	ko00550,ko01501,map00550,map01501	PBP_dimer,Transpeptidase	target
b0085	MG1655	1RMD6	1236	M	Catalyzes the addition of meso-diaminopimelic acid to the nucleotide precursor UDP-N-acetylmuramoyl-L-alanyl-D-glutamate (UMAG) in the biosynthesis of bacterial cell-wall peptidoglycan	murE	GO:0000270,GO:0003674,GO:0003824,GO:0005575,GO:0005622,GO:0005623,GO:0005737,GO:0005829,GO:0006022,GO:0006023,GO:0006024,GO:0006807,GO:0008150,GO:0008152,GO:0008765,GO:0009058,GO:0009059,GO:0009252,GO:0009273,GO:0009987,GO:0016874,GO:0016879,GO:0016881,GO:0030203,GO:0034645,GO:0042546,GO:0043170,GO:0044036,GO:0044038,GO:0044085,GO:0044237,GO:0044249,GO:0044260,GO:0044424,GO:0044444,GO:0044464,GO:…	ko:K01928	ko00300,ko00550,map00300,map00550	Mur_ligase,Mur_ligase_C,Mur_ligase_M	non-target
b0086	MG1655	1RMGD	1236	M	Involved in cell wall formation. Catalyzes the final step in the synthesis of UDP-N-acetylmuramoyl-pentapeptide, the precursor of murein	murF	GO:0000270,GO:0003674,GO:0003824,GO:0005575,GO:0005622,GO:0005623,GO:0005737,GO:0005829,GO:0006022,GO:0006023,GO:0006024,GO:0006807,GO:0008150,GO:0008152,GO:0008766,GO:0009058,GO:0009059,GO:0009252,GO:0009273,GO:0009987,GO:0016874,GO:0016879,GO:0016881,GO:0030203,GO:0034645,GO:0042546,GO:0043170,GO:0044036,GO:0044038,GO:0044085,GO:0044237,GO:0044249,GO:0044260,GO:0044424,GO:0044444,GO:0044464,GO:…	ko:K01929	ko00300,ko00550,ko01100,ko01502,map00300,map00550,map01100,map01502	Mur_ligase,Mur_ligase_C,Mur_ligase_M	non-target
b0087	MG1655	1RNIG	1236	M	First step of the lipid cycle reactions in the biosynthesis of the cell wall peptidoglycan	mraY	GO:0000270,GO:0003674,GO:0003824,GO:0005575,GO:0006022,GO:0006023,GO:0006024,GO:0006807,GO:0008150,GO:0008152,GO:0008963,GO:0009058,GO:0009059,GO:0009252,GO:0009273,GO:0009987,GO:0016020,GO:0016740,GO:0016772,GO:0016780,GO:0030203,GO:0034645,GO:0042546,GO:0043170,GO:0044036,GO:0044038,GO:0044085,GO:0044237,GO:0044249,GO:0044260,GO:0070589,GO:0071554,GO:0071704,GO:0071840,GO:1901135,GO:1901137,GO:…	ko:K01000	ko00550,ko01100,ko01502,map00550,map01100,map01502	Glycos_transf_4,MraY_sig1	non-target
b0088	MG1655	1RP25	1236	M	Cell wall formation. Catalyzes the addition of glutamate to the nucleotide precursor UDP-N-acetylmuramoyl-L-alanine (UMA)	murD	GO:0000270,GO:0003674,GO:0003824,GO:0005488,GO:0005515,GO:0005575,GO:0005622,GO:0005623,GO:0005737,GO:0006022,GO:0006023,GO:0006024,GO:0006807,GO:0008150,GO:0008152,GO:0008764,GO:0009058,GO:0009059,GO:0009252,GO:0009273,GO:0009987,GO:0016874,GO:0016879,GO:0016881,GO:0030203,GO:0034645,GO:0042546,GO:0042802,GO:0043170,GO:0044036,GO:0044038,GO:0044085,GO:0044237,GO:0044249,GO:0044260,GO:0044424,GO:…	ko:K01925	ko00471,ko00550,ko01100,map00471,map00550,map01100	Mur_ligase_C,Mur_ligase_M	non-target
b0089	MG1655	1RMIV	1236	D	Peptidoglycan polymerase that is essential for cell division	ftsW	GO:0003674,GO:0005215,GO:0005575,GO:0005623,GO:0005886,GO:0005887,GO:0006810,GO:0008150,GO:0008360,GO:0009987,GO:0015647,GO:0015648,GO:0015835,GO:0015836,GO:0016020,GO:0016021,GO:0022603,GO:0022604,GO:0022857,GO:0022884,GO:0031224,GO:0031226,GO:0032153,GO:0044425,GO:0044459,GO:0044464,GO:0050789,GO:0050793,GO:0050794,GO:0051128,GO:0051179,GO:0051234,GO:0051301,GO:0055085,GO:0065007,GO:0065008,GO:…	ko:K03588	ko04112,map04112	FTSW_RODA_SPOVE	non-target
b0090	MG1655	1RMQ3	1236	M	Cell wall formation. Catalyzes the transfer of a GlcNAc subunit on undecaprenyl-pyrophosphoryl-MurNAc-pentapeptide (lipid intermediate I) to form undecaprenyl-pyrophosphoryl-MurNAc- (pentapeptide)GlcNAc (lipid intermediate II)	murG	GO:0000270,GO:0003674,GO:0003824,GO:0006022,GO:0006023,GO:0006024,GO:0006807,GO:0008150,GO:0008152,GO:0008194,GO:0008375,GO:0009058,GO:0009059,GO:0009252,GO:0009273,GO:0009987,GO:0016740,GO:0016757,GO:0016758,GO:0030203,GO:0034645,GO:0042546,GO:0043170,GO:0044036,GO:0044038,GO:0044085,GO:0044237,GO:0044249,GO:0044260,GO:0050511,GO:0070589,GO:0071554,GO:0071704,GO:0071840,GO:1901135,GO:1901137,GO:…	ko:K02563	ko00550,ko01100,ko01502,ko04112,map00550,map01100,map01502,map04112	Glyco_tran_28_C,Glyco_transf_28	non-target
b0091	MG1655	1RN88	1236	M	Belongs to the MurCDEF family	murC	GO:0000166,GO:0000270,GO:0000287,GO:0003674,GO:0003824,GO:0005488,GO:0005524,GO:0006022,GO:0006023,GO:0006024,GO:0006807,GO:0008144,GO:0008150,GO:0008152,GO:0008763,GO:0009058,GO:0009059,GO:0009252,GO:0009273,GO:0009987,GO:0016874,GO:0016879,GO:0016881,GO:0017076,GO:0030203,GO:0030554,GO:0032553,GO:0032555,GO:0032559,GO:0034645,GO:0035639,GO:0036094,GO:0042546,GO:0043167,GO:0043168,GO:0043169,GO:…	ko:K01924	ko00471,ko00550,ko01100,map00471,map00550,map01100	Mur_ligase,Mur_ligase_C,Mur_ligase_M	target
b0092	MG1655	1RMTM	1236	F	Belongs to the D-alanine--D-alanine ligase family	ddl	GO:0000270,GO:0003674,GO:0003824,GO:0005575,GO:0005622,GO:0005623,GO:0005737,GO:0005829,GO:0006022,GO:0006023,GO:0006024,GO:0006807,GO:0008150,GO:0008152,GO:0008716,GO:0009058,GO:0009059,GO:0009252,GO:0009273,GO:0009987,GO:0016874,GO:0016879,GO:0016881,GO:0030203,GO:0034645,GO:0042546,GO:0043170,GO:0044036,GO:0044038,GO:0044085,GO:0044237,GO:0044249,GO:0044260,GO:0044424,GO:0044444,GO:0044464,GO:…	ko:K01921	ko00473,ko00550,ko01100,ko01502,map00473,map00550,map01100,map01502	Dala_Dala_lig_C,Dala_Dala_lig_N	non-target
b0093	MG1655	1S9FJ	1236	D	Essential cell division protein. May link together the upstream cell division proteins, which are predominantly cytoplasmic, with the downstream cell division proteins, which are predominantly periplasmic. May control correct divisome assembly	ftsQ	GO:0000003,GO:0000278,GO:0000281,GO:0000910,GO:0000917,GO:0003674,GO:0005488,GO:0005515,GO:0005575,GO:0005623,GO:0005886,GO:0005887,GO:0007049,GO:0008150,GO:0009987,GO:0016020,GO:0016021,GO:0016043,GO:0019954,GO:0022402,GO:0022414,GO:0022607,GO:0031224,GO:0031226,GO:0032153,GO:0032505,GO:0032506,GO:0042802,GO:0043093,GO:0044085,GO:0044425,GO:0044459,GO:0044464,GO:0051301,GO:0061640,GO:0071840,GO:…	ko:K03589	ko04112,map04112	FtsQ,POTRA_1	target
b0094	MG1655	1RMXY	1236	D	Cell division protein that is involved in the assembly of the Z ring. May serve as a membrane anchor for the Z ring	ftsA	GO:0000166,GO:0003674,GO:0005488,GO:0005515,GO:0005524,GO:0005575,GO:0005622,GO:0005623,GO:0005737,GO:0005829,GO:0005886,GO:0008144,GO:0008150,GO:0009898,GO:0009987,GO:0016020,GO:0017076,GO:0030554,GO:0032153,GO:0032553,GO:0032555,GO:0032559,GO:0035639,GO:0036094,GO:0042802,GO:0043167,GO:0043168,GO:0044424,GO:0044425,GO:0044444,GO:0044459,GO:0044464,GO:0051301,GO:0071944,GO:0097159,GO:0097367,GO:…	ko:K03590	ko04112,map04112	FtsA,SHS2_FTSA	target
b0095	MG1655	1RPZS	1236	D	Essential cell division protein that forms a contractile ring structure (Z ring) at the future cell division site. The regulation of the ring assembly controls the timing and the location of cell division. One of the functions of the FtsZ ring is to recruit other cell division proteins to the septum to produce a new cell wall between the dividing cells. Binds GTP and shows GTPase activity	ftsZ	GO:0000166,GO:0001882,GO:0001883,GO:0003674,GO:0003824,GO:0003924,GO:0005488,GO:0005515,GO:0005525,GO:0005575,GO:0005622,GO:0005623,GO:0005737,GO:0008150,GO:0009987,GO:0016043,GO:0016462,GO:0016787,GO:0016817,GO:0016818,GO:0017076,GO:0017111,GO:0019001,GO:0022607,GO:0032153,GO:0032549,GO:0032550,GO:0032553,GO:0032555,GO:0032561,GO:0034622,GO:0035639,GO:0036094,GO:0042802,GO:0043167,GO:0043168,GO:…	ko:K03531	ko04112,map04112	FtsZ_C,Tubulin	target
b0096	MG1655	1RQ72	1236	M	Catalyzes the hydrolysis of UDP-3-O-myristoyl-N- acetylglucosamine to form UDP-3-O-myristoylglucosamine and acetate, the committed step in lipid A biosynthesis	lpxC	GO:0003674,GO:0003824,GO:0005488,GO:0005506,GO:0005575,GO:0005622,GO:0005623,GO:0005737,GO:0005975,GO:0006629,GO:0006643,GO:0006644,GO:0006664,GO:0006793,GO:0006796,GO:0008150,GO:0008152,GO:0008270,GO:0008610,GO:0008654,GO:0008759,GO:0009058,GO:0009245,GO:0009247,GO:0009311,GO:0009312,GO:0009987,GO:0016051,GO:0016787,GO:0016810,GO:0016811,GO:0019213,GO:0019637,GO:0043167,GO:0043169,GO:0044237,GO:…	ko:K02535	ko00540,ko01100,map00540,map01100	LpxC	non-target
b0097	MG1655	1S7VM	1236	U	Regulates secA expression by translational coupling of the secM secA operon. Translational pausing at a specific Pro residue 5 residues before the end of the protein may allow disruption of a mRNA repressor helix that normally suppresses secA translation initiation	secM	GO:0003674,GO:0005575,GO:0005623,GO:0006417,GO:0008150,GO:0009889,GO:0010468,GO:0010556,GO:0010608,GO:0019222,GO:0031323,GO:0031326,GO:0032268,GO:0034248,GO:0042597,GO:0044464,GO:0045182,GO:0050789,GO:0050794,GO:0051171,GO:0051246,GO:0060255,GO:0065007,GO:0080090,GO:2000112	ko:K13301	ko03060,ko03070,map03060,map03070	SecM	target
b0098	MG1655	1RM9M	1236	U	Part of the Sec protein translocase complex. Interacts with the SecYEG preprotein conducting channel. Has a central role in coupling the hydrolysis of ATP to the transfer of proteins into and across the cell membrane, serving both as a receptor for the preprotein-SecB complex and as an ATP-driven molecular motor driving the stepwise translocation of polypeptide chains across the membrane	secA	GO:0000166,GO:0002790,GO:0003674,GO:0003824,GO:0005215,GO:0005488,GO:0005515,GO:0005524,GO:0005575,GO:0005622,GO:0005623,GO:0005737,GO:0005829,GO:0005886,GO:0005887,GO:0006457,GO:0006605,GO:0006810,GO:0006886,GO:0008104,GO:0008144,GO:0008150,GO:0008320,GO:0008565,GO:0009306,GO:0009987,GO:0015031,GO:0015399,GO:0015405,GO:0015440,GO:0015450,GO:0015462,GO:0015833,GO:0016020,GO:0016021,GO:0016462,GO:…	ko:K03070	ko02024,ko03060,ko03070,map02024,map03060,map03070	SEC-C,SecA_DEAD,SecA_PP_bind,SecA_SW	non-target
b0099	MG1655	1RS3S	1236	L	Belongs to the Nudix hydrolase family	mutT	GO:0000287,GO:0003674,GO:0003824,GO:0005488,GO:0006139,GO:0006259,GO:0006281,GO:0006725,GO:0006807,GO:0006950,GO:0006974,GO:0008150,GO:0008152,GO:0008413,GO:0009987,GO:0016462,GO:0016787,GO:0016817,GO:0016818,GO:0017110,GO:0030145,GO:0033554,GO:0034641,GO:0035539,GO:0043167,GO:0043169,GO:0043170,GO:0044237,GO:0044238,GO:0044260,GO:0044715,GO:0044716,GO:0046483,GO:0046872,GO:0046914,GO:0047429,GO:…	ko:K03574	-	NUDIX,NUDIX_4,TMP-TENI	target
b0101	MG1655	1SC7M	1236	S	Inhibits all the catalytic activities of DNA gyrase by preventing its interaction with DNA. Acts by binding directly to the C-terminal domain of GyrB, which probably disrupts DNA binding by the gyrase	yacG	GO:0003674,GO:0004857,GO:0005488,GO:0008150,GO:0008270,GO:0008657,GO:0010911,GO:0030234,GO:0032780,GO:0042030,GO:0043086,GO:0043167,GO:0043169,GO:0043462,GO:0044092,GO:0046872,GO:0046914,GO:0050790,GO:0051336,GO:0051346,GO:0060589,GO:0060590,GO:0065007,GO:0065009,GO:0072586,GO:0098772,GO:2000371,GO:2000372	ko:K09862	-	YacG	target
b0102	MG1655	1RNPD	1236	D	Cell division factor that enhances FtsZ-ring assembly. Directly interacts with FtsZ and promotes bundling of FtsZ protofilaments, with a reduction in FtsZ GTPase activity	zapD	GO:0000003,GO:0000910,GO:0003674,GO:0005488,GO:0005515,GO:0005575,GO:0005622,GO:0005623,GO:0005737,GO:0005829,GO:0007049,GO:0008150,GO:0009987,GO:0019954,GO:0022402,GO:0022414,GO:0032153,GO:0032505,GO:0042802,GO:0043093,GO:0044424,GO:0044444,GO:0044464,GO:0051301	ko:K18778	-	ZapD	non-target
b0103	MG1655	1S3NR	1236	F	Catalyzes the phosphorylation of the 3'-hydroxyl group of dephosphocoenzyme A to form coenzyme A	coaE	GO:0003674,GO:0003824,GO:0004140,GO:0006139,GO:0006163,GO:0006164,GO:0006725,GO:0006732,GO:0006753,GO:0006793,GO:0006796,GO:0006807,GO:0008150,GO:0008152,GO:0009058,GO:0009108,GO:0009117,GO:0009150,GO:0009152,GO:0009165,GO:0009259,GO:0009260,GO:0009987,GO:0015936,GO:0015937,GO:0016301,GO:0016310,GO:0016740,GO:0016772,GO:0016773,GO:0018130,GO:0019438,GO:0019637,GO:0019693,GO:0033865,GO:0033866,GO:…	ko:K00859	ko00770,ko01100,map00770,map01100	CoaE	non-target
b0104	MG1655	1RPZY	1236	F	Catalyzes the irreversible NADPH-dependent deamination of GMP to IMP. It functions in the conversion of nucleobase, nucleoside and nucleotide derivatives of G to A nucleotides, and in maintaining the intracellular balance of A and G nucleotides	guaC	GO:0003674,GO:0003824,GO:0003920,GO:0005488,GO:0005515,GO:0005575,GO:0005622,GO:0005623,GO:0005737,GO:0005829,GO:0006139,GO:0006163,GO:0006725,GO:0006753,GO:0006793,GO:0006796,GO:0006807,GO:0008150,GO:0008152,GO:0009117,GO:0009150,GO:0009259,GO:0009987,GO:0015949,GO:0015950,GO:0015951,GO:0016491,GO:0016651,GO:0016657,GO:0019637,GO:0019693,GO:0034641,GO:0042802,GO:0044237,GO:0044238,GO:0044281,GO:…	ko:K00088,ko:K00364	ko00230,ko00983,ko01100,ko01110,map00230,map00983,map01100,map01110	IMPDH	non-target
b0106	MG1655	1RNV0	1236	U	protein transport across the cell outer membrane	hofC	GO:0002790,GO:0005575,GO:0005623,GO:0005886,GO:0006810,GO:0008104,GO:0008150,GO:0009306,GO:0009987,GO:0015031,GO:0015628,GO:0015833,GO:0016020,GO:0032940,GO:0033036,GO:0042886,GO:0044464,GO:0045184,GO:0046903,GO:0051179,GO:0051234,GO:0055085,GO:0071702,GO:0071705,GO:0071806,GO:0071944,GO:0098776	ko:K02505,ko:K02653	-	T2SSF	non-target
b0107	MG1655	1RMBS	1236	NU	ATP binding	hofB	-	ko:K02454,ko:K02504,ko:K02652	ko03070,ko05111,map03070,map05111	T2SSE,T2SSE_N	target
b0108	MG1655	1SCES	1236	NU	Prokaryotic N-terminal methylation motif	ppdD	GO:0005575,GO:0005623,GO:0009289,GO:0042995,GO:0044464	ko:K02650,ko:K02682	ko02020,map02020	N_methyl,Pilin	target
b0109	MG1655	1RMBU	1236	F	Belongs to the NadC ModD family	nadC	GO:0003674,GO:0003824,GO:0004514,GO:0005575,GO:0005622,GO:0005623,GO:0005737,GO:0005829,GO:0006082,GO:0006139,GO:0006520,GO:0006531,GO:0006725,GO:0006732,GO:0006733,GO:0006753,GO:0006793,GO:0006796,GO:0006807,GO:0008150,GO:0008152,GO:0009056,GO:0009058,GO:0009066,GO:0009108,GO:0009117,GO:0009165,GO:0009435,GO:0009987,GO:0016054,GO:0016740,GO:0016757,GO:0016763,GO:0017144,GO:0018130,GO:0019355,GO:…	ko:K00767	ko00760,ko01100,map00760,map01100	QRPTase_C,QRPTase_N	non-target
b0110	MG1655	1S3PG	1236	V	Involved in both cell wall peptidoglycans recycling and beta-lactamase induction. Specifically cleaves the amide bond between the lactyl group of N-acetylmuramic acid and the alpha- amino group of the L-alanine in degradation products containing an anhydro N-acetylmuramyl moiety (By similarity)	ampD	GO:0000270,GO:0003674,GO:0003824,GO:0005575,GO:0005622,GO:0005623,GO:0005737,GO:0006022,GO:0006026,GO:0006027,GO:0006807,GO:0008150,GO:0008152,GO:0008745,GO:0009056,GO:0009057,GO:0009253,GO:0009254,GO:0009392,GO:0016020,GO:0016787,GO:0016810,GO:0016811,GO:0019867,GO:0030203,GO:0043170,GO:0044424,GO:0044464,GO:0061783,GO:0071704,GO:1901135,GO:1901136,GO:1901564,GO:1901565,GO:1901575	ko:K01447,ko:K03806	-	Amidase_2	non-target
b0111	MG1655	1RQTI	1236	V	regulatory protein AmpE	ampE	GO:0005575,GO:0005623,GO:0005886,GO:0005887,GO:0016020,GO:0016021,GO:0031224,GO:0031226,GO:0044425,GO:0044459,GO:0044464,GO:0071944	ko:K03807	-	AmpE	non-target
b0112	MG1655	1RNK0	1236	U	Permease that is involved in the transport across the cytoplasmic membrane of the aromatic amino acids (phenylalanine, tyrosine, and tryptophan)	aroP	GO:0003333,GO:0003674,GO:0005215,GO:0005302,GO:0005342,GO:0005575,GO:0005623,GO:0005886,GO:0005887,GO:0006810,GO:0006811,GO:0006812,GO:0006820,GO:0006855,GO:0006865,GO:0008104,GO:0008150,GO:0008320,GO:0008324,GO:0008509,GO:0008514,GO:0008565,GO:0009977,GO:0015031,GO:0015075,GO:0015171,GO:0015173,GO:0015179,GO:0015192,GO:0015196,GO:0015238,GO:0015291,GO:0015318,GO:0015399,GO:0015405,GO:0015450,GO:…	ko:K11732,ko:K11734	-	AA_permease	target
b0113	MG1655	1RNPJ	1236	K	Transcriptional repressor for the pyruvate dehydrogenase complex genes aceEF and lpd	pdhR	GO:0003674,GO:0003676,GO:0003677,GO:0003700,GO:0005488,GO:0005575,GO:0006355,GO:0008150,GO:0009889,GO:0009890,GO:0009891,GO:0009892,GO:0009893,GO:0010468,GO:0010556,GO:0010557,GO:0010558,GO:0010604,GO:0010605,GO:0010628,GO:0010629,GO:0019219,GO:0019222,GO:0031323,GO:0031324,GO:0031325,GO:0031326,GO:0031327,GO:0031328,GO:0032991,GO:0032993,GO:0043565,GO:0045892,GO:0045893,GO:0045934,GO:0045935,GO:…	ko:K05799,ko:K11474,ko:K14348	-	FCD,GntR	target
b0114	MG1655	1RN6K	1236	F	Component of the pyruvate dehydrogenase (PDH) complex, that catalyzes the overall conversion of pyruvate to acetyl-CoA and CO(2)	aceE	GO:0000287,GO:0003674,GO:0003824,GO:0004738,GO:0005488,GO:0005515,GO:0008150,GO:0008152,GO:0016491,GO:0016903,GO:0019842,GO:0030976,GO:0036094,GO:0042802,GO:0042803,GO:0043167,GO:0043168,GO:0043169,GO:0046872,GO:0046983,GO:0048037,GO:0050662,GO:0055114,GO:0097159,GO:1901363,GO:1901681	ko:K00163	ko00010,ko00020,ko00620,ko01100,ko01110,ko01120,ko01130,ko01200,map00010,map00020,map00620,map01100,map01110,map01120,map01130,map01200	Transketolase_N	target
b0115	MG1655	1RNPT	1236	F	The pyruvate dehydrogenase complex catalyzes the overall conversion of pyruvate to acetyl-CoA and CO(2)	aceF	GO:0003674,GO:0003824,GO:0004742,GO:0005488,GO:0005504,GO:0005575,GO:0005622,GO:0005623,GO:0005737,GO:0006082,GO:0006084,GO:0006085,GO:0006086,GO:0006090,GO:0006139,GO:0006163,GO:0006164,GO:0006637,GO:0006725,GO:0006732,GO:0006753,GO:0006790,GO:0006793,GO:0006796,GO:0006807,GO:0008150,GO:0008152,GO:0008289,GO:0009058,GO:0009108,GO:0009117,GO:0009150,GO:0009152,GO:0009165,GO:0009259,GO:0009260,GO:…	ko:K00627	ko00010,ko00020,ko00620,ko01100,ko01110,ko01120,ko01130,ko01200,map00010,map00020,map00620,map01100,map01110,map01120,map01130,map01200	2-oxoacid_dh,Biotin_lipoyl,E3_binding	target
b0116	MG1655	1RMFF	1236	F	Lipoamide dehydrogenase is a component of the glycine cleavage system as well as of the alpha-ketoacid dehydrogenase complexes	lpdA	GO:0000166,GO:0001505,GO:0003674,GO:0003824,GO:0004148,GO:0005488,GO:0005515,GO:0005575,GO:0005622,GO:0005623,GO:0005737,GO:0005829,GO:0006082,GO:0006084,GO:0006085,GO:0006086,GO:0006090,GO:0006103,GO:0006139,GO:0006163,GO:0006164,GO:0006520,GO:0006544,GO:0006546,GO:0006637,GO:0006725,GO:0006732,GO:0006753,GO:0006790,GO:0006793,GO:0006796,GO:0006807,GO:0006950,GO:0006979,GO:0008150,GO:0008152,GO:…	ko:K00382	ko00010,ko00020,ko00260,ko00280,ko00620,ko00630,ko00640,ko01100,ko01110,ko01120,ko01130,ko01200,map00010,map00020,map00260,map00280,map00620,map00630,map00640,map01100,map01110,map01120,map01130,map01200	Biotin_lipoyl,Pyr_redox_2,Pyr_redox_dim	target
b0117	MG1655	1RQIV	1236	M	Protein of unknown function (DUF3300)	yacH	-	-	-	DUF3300	non-target
b0118	MG1655	1RNMC	1236	C	Involved in the catabolism of short chain fatty acids (SCFA) via the tricarboxylic acid (TCA)(acetyl degradation route) and the 2-methylcitrate cycle I (propionate degradation route). Catalyzes the reversible isomerization of citrate to isocitrate via cis-aconitate. Also catalyzes the hydration of 2-methyl-cis- aconitate to yield (2R,3S)-2-methylisocitrate. The apo form of AcnB functions as a RNA…	acnB	GO:0003674,GO:0003676,GO:0003723,GO:0003729,GO:0003730,GO:0003824,GO:0003994,GO:0005488,GO:0005575,GO:0005622,GO:0005623,GO:0005737,GO:0005829,GO:0005975,GO:0006081,GO:0006082,GO:0006091,GO:0006097,GO:0006099,GO:0006101,GO:0006417,GO:0006629,GO:0006631,GO:0008150,GO:0008152,GO:0009056,GO:0009060,GO:0009062,GO:0009889,GO:0009987,GO:0010468,GO:0010556,GO:0010608,GO:0015980,GO:0016042,GO:0016054,GO:…	ko:K01682	ko00020,ko00630,ko00640,ko00720,ko01100,ko01110,ko01120,ko01130,ko01200,ko01210,ko01230,map00020,map00630,map00640,map00720,map01100,map01110,map01120,map01130,map01200,map01210,map01230	Aconitase,Aconitase_2_N,Aconitase_B_N	target
b0119	MG1655	1S6EG	1236	S	Belongs to the UPF0231 family	yacL	-	ko:K09910	-	UPF0231	target
b0120	MG1655	1RQSX	1236	F	Catalyzes the decarboxylation of S-adenosylmethionine to S-adenosylmethioninamine (dcAdoMet), the propylamine donor required for the synthesis of the polyamines spermine and spermidine from the diamine putrescine	speD	GO:0003674,GO:0003824,GO:0004014,GO:0005575,GO:0005622,GO:0005623,GO:0005737,GO:0005829,GO:0006576,GO:0006595,GO:0006596,GO:0006807,GO:0008150,GO:0008152,GO:0008216,GO:0008295,GO:0009058,GO:0009308,GO:0009309,GO:0009987,GO:0016829,GO:0016830,GO:0016831,GO:0034641,GO:0042401,GO:0044106,GO:0044237,GO:0044249,GO:0044271,GO:0044424,GO:0044444,GO:0044464,GO:0071704,GO:0097164,GO:1901564,GO:1901566,GO:…	ko:K01611	ko00270,ko00330,ko01100,map00270,map00330,map01100	AdoMet_dc	target
b0121	MG1655	1RMUT	1236	E	Catalyzes the irreversible transfer of a propylamine group from the amino donor S-adenosylmethioninamine (decarboxy- AdoMet) to putrescine (1,4-diaminobutane) to yield spermidine	speE	GO:0003674,GO:0003824,GO:0004766,GO:0005575,GO:0005622,GO:0005623,GO:0005737,GO:0005829,GO:0006576,GO:0006595,GO:0006596,GO:0006807,GO:0008150,GO:0008152,GO:0008216,GO:0008295,GO:0009058,GO:0009308,GO:0009309,GO:0009987,GO:0010487,GO:0016740,GO:0016765,GO:0034641,GO:0042401,GO:0043918,GO:0044106,GO:0044237,GO:0044249,GO:0044271,GO:0044424,GO:0044444,GO:0044464,GO:0071704,GO:0097164,GO:1901564,GO:…	ko:K00797	ko00270,ko00330,ko00410,ko00480,ko01100,map00270,map00330,map00410,map00480,map01100	Spermine_synt_N,Spermine_synth	non-target
b0122	MG1655	1S639	1236	S	Type II secretion system pilotin lipoprotein (PulS_OutS)	yacC	-	-	-	T2SS_PulS_OutS	non-target
b0123	MG1655	1RQ4N	1236	Q	Probably involved in periplasmic detoxification of copper by oxidizing Cu( ) to Cu(2 ) and thus preventing its uptake into the cytoplasm. Possesses phenoloxidase and ferroxidase activities and might be involved in the production of polyphenolic compounds and the prevention of oxidative damage in the periplasm	cueO	GO:0003674,GO:0003824,GO:0004322,GO:0005488,GO:0005507,GO:0005575,GO:0005623,GO:0006950,GO:0008150,GO:0008152,GO:0009636,GO:0010035,GO:0010038,GO:0010273,GO:0016491,GO:0016679,GO:0016682,GO:0016722,GO:0016724,GO:0030288,GO:0030313,GO:0031975,GO:0042221,GO:0042597,GO:0043167,GO:0043169,GO:0044464,GO:0046688,GO:0046872,GO:0046914,GO:0050896,GO:0055114,GO:0061687,GO:0097501,GO:0098754,GO:1990169	ko:K08100,ko:K14588	ko00860,ko01110,map00860,map01110	Cu-oxidase,Cu-oxidase_2,Cu-oxidase_3,TAT_signal	non-target
b0124	MG1655	1RN5D	1236	G	Glucose dehydrogenase	gcd	GO:0000287,GO:0003674,GO:0003824,GO:0004344,GO:0005488,GO:0005575,GO:0008150,GO:0008152,GO:0008876,GO:0016020,GO:0016021,GO:0016491,GO:0016614,GO:0016901,GO:0019842,GO:0031224,GO:0031406,GO:0036094,GO:0043167,GO:0043168,GO:0043169,GO:0043177,GO:0044425,GO:0046872,GO:0048037,GO:0048038,GO:0048039,GO:0055114,GO:0070968,GO:0097159,GO:1901363	ko:K00117	ko00030,ko01100,ko01110,ko01130,map00030,map01100,map01110,map01130	PQQ	non-target
b0125	MG1655	1RNPQ	1236	F	Belongs to the purine pyrimidine phosphoribosyltransferase family	hpt	GO:0000287,GO:0003674,GO:0003824,GO:0004422,GO:0005488,GO:0005575,GO:0005622,GO:0005623,GO:0005737,GO:0005829,GO:0006139,GO:0006163,GO:0006164,GO:0006166,GO:0006177,GO:0006188,GO:0006725,GO:0006753,GO:0006793,GO:0006796,GO:0006807,GO:0008150,GO:0008152,GO:0009058,GO:0009116,GO:0009117,GO:0009119,GO:0009123,GO:0009124,GO:0009126,GO:0009127,GO:0009150,GO:0009152,GO:0009156,GO:0009161,GO:0009163,GO:…	ko:K00760	ko00230,ko00983,ko01100,ko01110,map00230,map00983,map01100,map01110	Pribosyltran	non-target
b0126	MG1655	1RSY6	1236	P	Reversible hydration of carbon dioxide	can	GO:0003674,GO:0003824,GO:0004089,GO:0005488,GO:0005575,GO:0005622,GO:0005623,GO:0005737,GO:0005829,GO:0008150,GO:0008270,GO:0015976,GO:0016829,GO:0016835,GO:0016836,GO:0043167,GO:0043169,GO:0044424,GO:0044444,GO:0044464,GO:0046872,GO:0046914	ko:K01673	ko00910,map00910	Pro_CA	target
b0127	MG1655	1RMC5	1236	V	ABC transporter, ATP-binding protein	yadG	GO:0005575,GO:0005623,GO:0005886,GO:0008150,GO:0009314,GO:0009628,GO:0010165,GO:0010212,GO:0016020,GO:0044464,GO:0050896,GO:0071944	ko:K01990	-	ABC_tran	target
b0128	MG1655	1RP0Z	1236	V	Transport Permease Protein	yadH	GO:0005575,GO:0005623,GO:0005886,GO:0016020,GO:0044464,GO:0071944	ko:K01992	-	ABC2_membrane	non-target
b0129	MG1655	1S2FN	1236	G	The phosphoenolpyruvate-dependent sugar phosphotransferase system (sugar PTS), a major carbohydrate active -transport system, catalyzes the phosphorylation of incoming sugar substrates concomitantly with their translocation across the cell membrane	yadI	-	-	-	EIIA-man	non-target
b0130	MG1655	1RP7J	1236	G	hydrolase activity, acting on carbon-nitrogen (but not peptide) bonds, in cyclic amidines	yadE	GO:0003674,GO:0003824,GO:0005575,GO:0005622,GO:0005623,GO:0005737,GO:0005829,GO:0016787,GO:0016810,GO:0016814,GO:0044424,GO:0044444,GO:0044464	-	-	Polysacc_deac_1	non-target
b0131	MG1655	1S66E	1236	H	Catalyzes the pyruvoyl-dependent decarboxylation of aspartate to produce beta-alanine	panD	GO:0005575,GO:0005622,GO:0005623,GO:0005737,GO:0005829,GO:0006508,GO:0006807,GO:0008150,GO:0008152,GO:0010467,GO:0016485,GO:0016540,GO:0019538,GO:0043170,GO:0044238,GO:0044424,GO:0044444,GO:0044464,GO:0051604,GO:0071704,GO:1901564	ko:K01579	ko00410,ko00770,ko01100,ko01110,map00410,map00770,map01100,map01110	Asp_decarbox	target
b0132	MG1655	1RNUW	1236	L	Upon expression enhances RecA-independent DNA recombination 2.9-fold, concomitantly reducing viability by 59 and inducing DNA damage as measured by induction of the SOS repair response	yadD	GO:0003674,GO:0003824,GO:0004518,GO:0004519,GO:0004520,GO:0004536,GO:0006139,GO:0006259,GO:0006310,GO:0006725,GO:0006807,GO:0008150,GO:0008152,GO:0009987,GO:0016787,GO:0016788,GO:0016888,GO:0016893,GO:0034641,GO:0043170,GO:0044237,GO:0044238,GO:0044260,GO:0046483,GO:0071704,GO:0090304,GO:0090305,GO:0140097,GO:1901360,GO:1990238	-	-	Transposase_31	target
b0133	MG1655	1RMEG	1236	H	Catalyzes the condensation of pantoate with beta-alanine in an ATP-dependent reaction via a pantoyl-adenylate intermediate	panC	GO:0003674,GO:0003824,GO:0004592,GO:0005488,GO:0005515,GO:0005575,GO:0005622,GO:0005623,GO:0005737,GO:0005829,GO:0006082,GO:0006520,GO:0006573,GO:0006575,GO:0006732,GO:0006766,GO:0006767,GO:0006807,GO:0008150,GO:0008152,GO:0009058,GO:0009081,GO:0009108,GO:0009110,GO:0009987,GO:0015939,GO:0015940,GO:0016053,GO:0016874,GO:0016879,GO:0016881,GO:0019752,GO:0032787,GO:0033317,GO:0034641,GO:0042364,GO:…	ko:K01918	ko00410,ko00770,ko01100,ko01110,map00410,map00770,map01100,map01110	Pantoate_ligase	non-target
b0134	MG1655	1RM8D	1236	H	Catalyzes the reversible reaction in which hydroxymethyl group from 5,10-methylenetetrahydrofolate is transferred onto alpha-ketoisovalerate to form ketopantoate	panB	GO:0000287,GO:0003674,GO:0003824,GO:0003864,GO:0005488,GO:0005515,GO:0005575,GO:0005622,GO:0005623,GO:0005737,GO:0005829,GO:0006082,GO:0006520,GO:0006573,GO:0006575,GO:0006732,GO:0006766,GO:0006767,GO:0006807,GO:0008150,GO:0008152,GO:0009058,GO:0009081,GO:0009108,GO:0009110,GO:0009987,GO:0015939,GO:0015940,GO:0016053,GO:0016740,GO:0016741,GO:0016742,GO:0019752,GO:0032787,GO:0033317,GO:0034641,GO:…	ko:K00606	ko00770,ko01100,ko01110,map00770,map01100,map01110	Pantoate_transf	target
b0136	MG1655	1SQYM	1236	NU	Part of the yadCKLM-htrE-yadVN fimbrial operon. Could contribute to adhesion to various surfaces in specific environmental niches	yadK	GO:0005575,GO:0005623,GO:0007155,GO:0008150,GO:0009289,GO:0009987,GO:0022610,GO:0031589,GO:0042710,GO:0042995,GO:0043708,GO:0043709,GO:0044010,GO:0044464,GO:0044764,GO:0051704,GO:0090605,GO:0090609	-	-	Fimbrial	target
b0137	MG1655	1S7ET	1236	NU	Part of the yadCKLM-htrE-yadVN fimbrial operon. Could contribute to adhesion to various surfaces in specific environmental niches	yadL	-	-	-	Fimbrial	non-target
b0138	MG1655	1SBJ2	1236	NU	Part of the yadCKLM-htrE-yadVN fimbrial operon. Could contribute to adhesion to various surfaces in specific environmental niches	yadM	GO:0007155,GO:0008150,GO:0022610	-	-	Fimbrial	target
b0139	MG1655	1RMPU	1236	M	outer membrane usher protein	htrE	GO:0003674,GO:0005215,GO:0005575,GO:0005623,GO:0006810,GO:0008150,GO:0009279,GO:0009297,GO:0009987,GO:0015267,GO:0015288,GO:0015473,GO:0016020,GO:0016043,GO:0019867,GO:0022607,GO:0022803,GO:0022829,GO:0022857,GO:0030030,GO:0030031,GO:0030312,GO:0030313,GO:0031975,GO:0043711,GO:0044085,GO:0044462,GO:0044464,GO:0051179,GO:0051234,GO:0055085,GO:0071840,GO:0071944	ko:K07347	ko05133,map05133	PapC_C,PapC_N,Usher	non-target
b0140	MG1655	1RR9H	1236	M	Part of the yadCKLM-htrE-yadVN fimbrial operon. Could contribute to adhesion to various surfaces in specific environmental niches	yadV	GO:0007155,GO:0008150,GO:0009987,GO:0016043,GO:0022610,GO:0030030,GO:0043711,GO:0071840	ko:K15540	-	PapD_C,PapD_N	non-target
b0141	MG1655	1S3WW	1236	NU	Part of the yadCKLM-htrE-yadVN fimbrial operon. Could contribute to adhesion to various surfaces in specific environmental niches	yadN	GO:0005575,GO:0005623,GO:0007155,GO:0008150,GO:0009289,GO:0022610,GO:0042995,GO:0044464	-	-	Fimbrial	target
b0142	MG1655	1S63J	1236	H	2-amino-4-hydroxy-6-hydroxymethyldihydropteridine diphosphokinase activity	folK	GO:0000287,GO:0003674,GO:0003824,GO:0003848,GO:0005488,GO:0016740,GO:0016772,GO:0016778,GO:0043167,GO:0043169,GO:0046872	ko:K00950	ko00790,ko01100,map00790,map01100	HPPK	non-target
b0143	MG1655	1RMBG	1236	F	Adds poly(A) tail to the 3' end of many RNAs, which usually targets these RNAs for decay. Plays a significant role in the global control of gene expression, through influencing the rate of transcript degradation, and in the general RNA quality control	pcnB	GO:0003674,GO:0003676,GO:0003723,GO:0003824,GO:0004652,GO:0005488,GO:0005575,GO:0005622,GO:0005623,GO:0005737,GO:0005829,GO:0006139,GO:0006276,GO:0006378,GO:0006396,GO:0006397,GO:0006725,GO:0006807,GO:0008150,GO:0008152,GO:0009451,GO:0009987,GO:0010467,GO:0016070,GO:0016071,GO:0016740,GO:0016772,GO:0016779,GO:0031123,GO:0031124,GO:0034641,GO:0043170,GO:0043412,GO:0043631,GO:0044237,GO:0044238,GO:…	ko:K00970	ko03018,map03018	PolyA_pol,PolyA_pol_RNAbd,PolyA_pol_arg_C	target
b0144	MG1655	1RMYQ	1236	J	Catalyzes the tRNA-independent activation of glutamate in presence of ATP and the subsequent transfer of glutamate onto a tRNA(Asp). Glutamate is transferred on the 2-amino-5-(4,5- dihydroxy-2-cyclopenten-1-yl) moiety of the queuosine in the wobble position of the QUC anticodon	gluQ	GO:0000166,GO:0002097,GO:0003674,GO:0005488,GO:0005524,GO:0006139,GO:0006396,GO:0006399,GO:0006400,GO:0006725,GO:0006807,GO:0008033,GO:0008144,GO:0008150,GO:0008152,GO:0008270,GO:0009451,GO:0009987,GO:0010467,GO:0016070,GO:0017076,GO:0030554,GO:0032553,GO:0032555,GO:0032559,GO:0034470,GO:0034641,GO:0034660,GO:0035639,GO:0036094,GO:0043167,GO:0043168,GO:0043169,GO:0043170,GO:0043412,GO:0044237,GO:…	ko:K01894	-	tRNA-synt_1c	non-target
b0145	MG1655	1S47H	1236	T	Transcription factor that acts by binding directly to the RNA polymerase (RNAP). Required for negative regulation of rRNA expression and positive regulation of several amino acid biosynthesis promoters. Also required for regulation of fis expression	dksA	GO:0005575,GO:0005622,GO:0005623,GO:0005737,GO:0005829,GO:0044424,GO:0044444,GO:0044464	ko:K06204	ko02026,map02026	zf-dskA_traR	target
b0146	MG1655	1RQ95	1236	K	Binds to DNA non-specifically. Could be a regulatory factor involved in maltose metabolism	sfsA	GO:0003674,GO:0003676,GO:0003677,GO:0005488,GO:0005975,GO:0006355,GO:0008150,GO:0008152,GO:0009889,GO:0009891,GO:0009893,GO:0010468,GO:0010556,GO:0010557,GO:0010604,GO:0010628,GO:0019219,GO:0019222,GO:0031323,GO:0031325,GO:0031326,GO:0031328,GO:0044238,GO:0045893,GO:0045935,GO:0048518,GO:0048522,GO:0050789,GO:0050794,GO:0051171,GO:0051173,GO:0051252,GO:0051254,GO:0060255,GO:0065007,GO:0071704,GO:…	ko:K06206	-	SfsA	non-target
b0147	MG1655	1SCZX	1236	J	Hydrolyzes RNA 2',3'-cyclic phosphodiester to an RNA 2'- phosphomonoester	ligT	GO:0003674,GO:0003824,GO:0004112,GO:0004113,GO:0008081,GO:0008452,GO:0008664,GO:0016787,GO:0016788,GO:0016874,GO:0016886,GO:0042578,GO:0140098	ko:K01975	-	LigT_PEase	non-target
b0148	MG1655	1RR1B	1236	L	ATP-dependent helicase activity	hrpB	-	ko:K03579	-	DEAD,HA2,Helicase_C,HrpB_C	target
b0149	MG1655	1RNHV	1236	M	Cell wall formation. Synthesis of cross-linked peptidoglycan from the lipid intermediates. The enzyme has a penicillin-insensitive transglycosylase N-terminal domain (formation of linear glycan strands) and a penicillin-sensitive transpeptidase C-terminal domain (cross-linking of the peptide subunits)	mrcB	GO:0000270,GO:0003674,GO:0003824,GO:0004180,GO:0004185,GO:0005488,GO:0005575,GO:0005623,GO:0005886,GO:0005887,GO:0006022,GO:0006023,GO:0006024,GO:0006508,GO:0006807,GO:0008144,GO:0008150,GO:0008152,GO:0008233,GO:0008236,GO:0008238,GO:0008289,GO:0008360,GO:0008658,GO:0008955,GO:0009002,GO:0009058,GO:0009059,GO:0009252,GO:0009273,GO:0009314,GO:0009628,GO:0009987,GO:0010165,GO:0010212,GO:0016020,GO:…	ko:K05365	ko00550,map00550	PBP1_TM,Transgly,Transpeptidase,UB2H	target
b0150	MG1655	1T1GW	1236	P	Involved in the uptake of iron in complex with ferrichrome, an hydroxamate-type siderophore. Binds and transports ferrichrome-iron across the outer membrane. In addition to its role in ferrichrome-iron transport, transports the antibiotic albomycin, which is a structural analog of ferrichrome, and acts as a receptor for colicin M, microcin J25 and bacteriophages T1, T5, phi80 and UC-1. The energy…	fhuA	GO:0003674,GO:0005488,GO:0005506,GO:0005515,GO:0005575,GO:0005623,GO:0009279,GO:0015643,GO:0016020,GO:0019867,GO:0019904,GO:0030312,GO:0030313,GO:0031975,GO:0043167,GO:0043169,GO:0044462,GO:0044464,GO:0046790,GO:0046872,GO:0046914,GO:0048037,GO:0071944	ko:K02014	-	Plug,STN,TonB_dep_Rec	non-target
b0151	MG1655	1RQ6C	1236	P	Part of the ABC transporter complex FhuCDB involved in iron(3 )-hydroxamate import. Responsible for energy coupling to the transport system	fhuC	GO:0000166,GO:0003674,GO:0005488,GO:0005524,GO:0005575,GO:0005623,GO:0005886,GO:0008144,GO:0016020,GO:0016021,GO:0017076,GO:0030554,GO:0031224,GO:0032553,GO:0032555,GO:0032559,GO:0032991,GO:0035639,GO:0036094,GO:0043167,GO:0043168,GO:0043190,GO:0044425,GO:0044459,GO:0044464,GO:0071944,GO:0097159,GO:0097367,GO:0098533,GO:0098796,GO:0098797,GO:1901265,GO:1901363,GO:1902494,GO:1902495,GO:1904949,GO:…	ko:K02013	ko02010,map02010	ABC_tran	non-target
b0152	MG1655	1RNIS	1236	P	Part of the ABC transporter complex FhuCDB involved in iron(3 )-hydroxamate import. Binds the iron(3 )-hydroxamate complex and transfers it to the membrane-bound permease. Required for the transport of all iron(3 )-hydroxamate siderophores such as ferrichrome, gallichrome, desferrioxamine, coprogen, aerobactin, shizokinen, rhodotorulic acid and the antibiotic albomycin	fhuD	GO:0005575,GO:0005623,GO:0030288,GO:0030313,GO:0031975,GO:0042597,GO:0044464	ko:K02016	ko02010,map02010	Peripla_BP_2	non-target
b0153	MG1655	1RN0J	1236	P	Belongs to the binding-protein-dependent transport system permease family. FecCD subfamily	fhuB	GO:0005575,GO:0005623,GO:0005886,GO:0005887,GO:0016020,GO:0016021,GO:0031224,GO:0031226,GO:0032991,GO:0043190,GO:0044425,GO:0044459,GO:0044464,GO:0071944,GO:0098533,GO:0098796,GO:0098797,GO:1902494,GO:1902495,GO:1904949,GO:1990351	ko:K02015	ko02010,map02010	FecCD	non-target
b0154	MG1655	1RM7N	1236	H	glutamate-1-semialdehyde 2,1-aminomutase activity	hemL	GO:0003674,GO:0003824,GO:0005488,GO:0005515,GO:0006725,GO:0006778,GO:0006779,GO:0006782,GO:0006783,GO:0006807,GO:0008150,GO:0008152,GO:0009058,GO:0009987,GO:0016853,GO:0016866,GO:0016869,GO:0018130,GO:0019438,GO:0033013,GO:0033014,GO:0034641,GO:0042168,GO:0042286,GO:0042440,GO:0042802,GO:0044237,GO:0044249,GO:0044271,GO:0046148,GO:0046483,GO:0046501,GO:0051186,GO:0051188,GO:0071704,GO:1901360,GO:…	ko:K01845	ko00860,ko01100,ko01110,ko01120,map00860,map01100,map01110,map01120	Aminotran_3	non-target
b0155	MG1655	1RQJW	1236	P	proton pump that is linked to amino acid decarboxylation, as part of the extreme acid resistance (XAR) response	clcA	GO:0003674,GO:0005215,GO:0005488,GO:0005515,GO:0005575,GO:0005623,GO:0005886,GO:0005887,GO:0006810,GO:0006811,GO:0006812,GO:0006820,GO:0006821,GO:0008150,GO:0008324,GO:0015075,GO:0015077,GO:0015078,GO:0015291,GO:0015297,GO:0015298,GO:0015299,GO:0015318,GO:0015672,GO:0015698,GO:0015706,GO:0016020,GO:0016021,GO:0022804,GO:0022857,GO:0022890,GO:0031224,GO:0031226,GO:0031404,GO:0034220,GO:0042802,GO:…	ko:K03281	-	Voltage_CLC	non-target
b0156	MG1655	1S675	1236	C	Probably involved in the insertion of Fe-S clusters into apoproteins in vivo including IspG and or IspH. Essential for growth under aerobic conditions and for anaerobic respiration but not for fermentation. In vitro it binds Fe-S clusters and transfers them to apo-IspG, which is involved in quinone biosynthesis among many other cell components. Experiments indicate that it is probably also involv…	erpA	GO:0003674,GO:0005488,GO:0005506,GO:0005575,GO:0005622,GO:0005623,GO:0005737,GO:0005829,GO:0006091,GO:0006790,GO:0006807,GO:0008150,GO:0008152,GO:0009060,GO:0009061,GO:0009987,GO:0010467,GO:0015980,GO:0016043,GO:0016226,GO:0019538,GO:0022607,GO:0031163,GO:0043167,GO:0043169,GO:0043170,GO:0044085,GO:0044237,GO:0044238,GO:0044424,GO:0044444,GO:0044464,GO:0045333,GO:0046872,GO:0046914,GO:0048037,GO:…	ko:K15724	-	Fe-S_biosyn	target
b0157	MG1655	1S5YY	1236	S	UPF0126 domain	yadS	GO:0005575,GO:0005623,GO:0005886,GO:0016020,GO:0044464,GO:0071944	-	-	UPF0126	non-target
b0158	MG1655	1RMV8	1236	P	Part of the ABC transporter complex BtuCDF involved in vitamin B12 import. Binds vitamin B12 and delivers it to the periplasmic surface of BtuC	btuF	GO:0003674,GO:0005488,GO:0005575,GO:0005623,GO:0006810,GO:0008144,GO:0008150,GO:0015889,GO:0015893,GO:0019842,GO:0030288,GO:0030313,GO:0031419,GO:0031975,GO:0036094,GO:0042221,GO:0042493,GO:0042597,GO:0044464,GO:0046906,GO:0048037,GO:0050896,GO:0051179,GO:0051180,GO:0051181,GO:0051234,GO:0071702,GO:0071705,GO:0097159,GO:1901363	ko:K02016,ko:K06858	ko02010,map02010	Peripla_BP_2	non-target
b0159	MG1655	1RNSF	1236	F	Catalyzes the irreversible cleavage of the glycosidic bond in both 5'-methylthioadenosine (MTA) and S- adenosylhomocysteine (SAH AdoHcy) to adenine and the corresponding thioribose, 5'-methylthioribose and S-ribosylhomocysteine, respectively	mtnN	GO:0000096,GO:0000097,GO:0003674,GO:0003824,GO:0005488,GO:0005515,GO:0005575,GO:0005622,GO:0005623,GO:0005737,GO:0005829,GO:0006082,GO:0006139,GO:0006520,GO:0006534,GO:0006555,GO:0006575,GO:0006725,GO:0006732,GO:0006790,GO:0006807,GO:0008150,GO:0008152,GO:0008477,GO:0008652,GO:0008782,GO:0008930,GO:0009058,GO:0009066,GO:0009067,GO:0009069,GO:0009086,GO:0009116,GO:0009119,GO:0009987,GO:0016053,GO:…	ko:K01243	ko00270,ko01100,ko01230,map00270,map01100,map01230	PNP_UDP_1	target
b0160	MG1655	1RPVJ	1236	F	dGTPase preferentially hydrolyzes dGTP over the other canonical NTPs	dgt	GO:0003674,GO:0003676,GO:0003677,GO:0003697,GO:0003824,GO:0003924,GO:0005488,GO:0005515,GO:0006139,GO:0006163,GO:0006195,GO:0006203,GO:0006725,GO:0006753,GO:0006793,GO:0006796,GO:0006807,GO:0008150,GO:0008152,GO:0008832,GO:0009056,GO:0009058,GO:0009117,GO:0009141,GO:0009143,GO:0009144,GO:0009146,GO:0009151,GO:0009155,GO:0009166,GO:0009200,GO:0009204,GO:0009215,GO:0009217,GO:0009262,GO:0009264,GO:…	ko:K01129	ko00230,map00230	HD,HD_assoc	non-target
b0161	MG1655	1RN9T	1236	O	DegP acts as a chaperone at low temperatures but switches to a peptidase (heat shock protein) at higher temperatures. Degrades transiently denatured and unfolded or misfolded proteins which accumulate in the periplasm following heat shock or other stress conditions. DegP is efficient with Val-Xaa and Ile-Xaa peptide bonds, suggesting a preference for beta-branched side chain amino acids. Only unf…	degP	GO:0003674,GO:0003824,GO:0004175,GO:0004252,GO:0005488,GO:0005515,GO:0005575,GO:0005623,GO:0005886,GO:0006457,GO:0006508,GO:0006515,GO:0006807,GO:0006950,GO:0006979,GO:0008150,GO:0008152,GO:0008233,GO:0008236,GO:0009056,GO:0009057,GO:0009266,GO:0009408,GO:0009628,GO:0009987,GO:0016020,GO:0016787,GO:0017171,GO:0019538,GO:0030163,GO:0030288,GO:0030313,GO:0031975,GO:0042597,GO:0042802,GO:0043170,GO:…	ko:K04771,ko:K04772,ko:K08070	ko01503,ko02020,map01503,map02020	PDZ,PDZ_2,Trypsin_2	non-target
b0162	MG1655	1RMEP	1236	K	diacid regulator	cdaR	GO:0003674,GO:0003700,GO:0006355,GO:0008150,GO:0009889,GO:0009891,GO:0009893,GO:0010468,GO:0010556,GO:0010557,GO:0010604,GO:0010628,GO:0019219,GO:0019222,GO:0031323,GO:0031325,GO:0031326,GO:0031328,GO:0045893,GO:0045935,GO:0048518,GO:0048522,GO:0050789,GO:0050794,GO:0051171,GO:0051173,GO:0051252,GO:0051254,GO:0060255,GO:0065007,GO:0080090,GO:0140110,GO:1902680,GO:1903506,GO:1903508,GO:2000112,GO:…	ko:K02647	-	Diacid_rec,HTH_30	target
b0163	MG1655	1S3XU	1236	S	Belongs to the UPF0325 family	yaeH	-	-	-	DUF3461	target
b0164	MG1655	1SEEW	1236	S	Shows phosphodiesterase activity, hydrolyzing phosphodiester bond in the artificial chromogenic substrate bis-p- nitrophenyl phosphate (bis-pNPP)	yaeI	-	ko:K07098	-	Metallophos,Metallophos_2	non-target
b0166	MG1655	1RPCS	1236	E	Belongs to the transferase hexapeptide repeat family	dapD	GO:0003674,GO:0003824,GO:0005575,GO:0005622,GO:0005623,GO:0005737,GO:0005829,GO:0006082,GO:0006520,GO:0006553,GO:0006807,GO:0008150,GO:0008152,GO:0008652,GO:0008666,GO:0009058,GO:0009066,GO:0009067,GO:0009085,GO:0009987,GO:0016053,GO:0016410,GO:0016740,GO:0016746,GO:0016747,GO:0016748,GO:0016749,GO:0019752,GO:0019877,GO:0043436,GO:0043648,GO:0043650,GO:0044237,GO:0044238,GO:0044249,GO:0044281,GO:…	ko:K00674	ko00300,ko01100,ko01120,ko01230,map00300,map01100,map01120,map01230	Hexapep,Hexapep_2,THDPS_N_2	target
b0167	MG1655	1RN5T	1236	O	in response to the nitrogen status of the cell that GlnD senses through the glutamine level. Under low glutamine levels, catalyzes the conversion of the PII proteins and UTP to PII-UMP and PPi, while under higher glutamine levels, GlnD hydrolyzes PII-UMP to PII and UMP (deuridylylation). Thus, controls uridylylation state and activity of the PII proteins, and plays an important role in the regula…	glnD	GO:0003674,GO:0003824,GO:0006082,GO:0006464,GO:0006520,GO:0006541,GO:0006542,GO:0006807,GO:0008150,GO:0008152,GO:0008652,GO:0008773,GO:0009058,GO:0009064,GO:0009084,GO:0009987,GO:0016053,GO:0016740,GO:0016772,GO:0016779,GO:0019538,GO:0019752,GO:0036211,GO:0043170,GO:0043412,GO:0043436,GO:0044237,GO:0044238,GO:0044249,GO:0044260,GO:0044267,GO:0044281,GO:0044283,GO:0046394,GO:0070569,GO:0071704,GO:…	ko:K00990	ko02020,map02020	ACT,GlnD_UR_UTase,HD,NTP_transf_2	target
b0168	MG1655	1RMHN	1236	E	Removes the N-terminal methionine from nascent proteins. The N-terminal methionine is often cleaved when the second residue in the primary sequence is small and uncharged (Met-Ala-, Cys, Gly, Pro, Ser, Thr, or Val). Requires deformylation of the N(alpha)-formylated initiator methionine before it can be hydrolyzed	map	GO:0003674,GO:0003824,GO:0004177,GO:0005488,GO:0005506,GO:0005575,GO:0005622,GO:0005623,GO:0005737,GO:0005829,GO:0006464,GO:0006508,GO:0006807,GO:0008150,GO:0008152,GO:0008198,GO:0008233,GO:0008235,GO:0008237,GO:0008238,GO:0009987,GO:0016787,GO:0019538,GO:0036211,GO:0043167,GO:0043169,GO:0043170,GO:0043412,GO:0044237,GO:0044238,GO:0044260,GO:0044267,GO:0044424,GO:0044444,GO:0044464,GO:0046872,GO:…	ko:K01265	-	Peptidase_M24	target
b0169	MG1655	1RN0Z	1236	J	ribosomal protein	rpsB	GO:0000028,GO:0003674,GO:0003735,GO:0005198,GO:0005488,GO:0005575,GO:0005622,GO:0005623,GO:0005737,GO:0005829,GO:0005840,GO:0006412,GO:0006518,GO:0006807,GO:0006996,GO:0008150,GO:0008152,GO:0008270,GO:0009058,GO:0009059,GO:0009987,GO:0010467,GO:0015935,GO:0016043,GO:0019538,GO:0022607,GO:0022613,GO:0022618,GO:0022626,GO:0022627,GO:0032991,GO:0034622,GO:0034641,GO:0034645,GO:0042254,GO:0042255,GO:…	ko:K02967	ko03010,map03010	Ribosomal_S2	non-target
b0170	MG1655	1RPBJ	1236	J	Associates with the EF-Tu.GDP complex and induces the exchange of GDP to GTP. It remains bound to the aminoacyl-tRNA.EF- Tu.GTP complex up to the GTP hydrolysis stage on the ribosome	tsf	GO:0003674,GO:0003676,GO:0003723,GO:0003746,GO:0005085,GO:0005488,GO:0005515,GO:0005575,GO:0005622,GO:0005623,GO:0005737,GO:0005829,GO:0006412,GO:0006414,GO:0006518,GO:0006807,GO:0008135,GO:0008150,GO:0008152,GO:0008270,GO:0009058,GO:0009059,GO:0009987,GO:0010467,GO:0019538,GO:0019899,GO:0034641,GO:0034645,GO:0043043,GO:0043167,GO:0043169,GO:0043170,GO:0043603,GO:0043604,GO:0044237,GO:0044238,GO:…	ko:K02357	-	EF_TS	target
b0171	MG1655	1RMHX	1236	F	Catalyzes the reversible phosphorylation of UMP to UDP	pyrH	GO:0003674,GO:0003824,GO:0005488,GO:0005515,GO:0005575,GO:0005622,GO:0005623,GO:0005737,GO:0005829,GO:0006139,GO:0006220,GO:0006221,GO:0006725,GO:0006753,GO:0006793,GO:0006796,GO:0006807,GO:0008150,GO:0008152,GO:0009041,GO:0009058,GO:0009117,GO:0009123,GO:0009165,GO:0009987,GO:0016301,GO:0016310,GO:0016740,GO:0016772,GO:0016776,GO:0018130,GO:0019205,GO:0019438,GO:0019637,GO:0033862,GO:0034641,GO:…	ko:K09903	ko00240,ko01100,map00240,map01100	AA_kinase	non-target
b0172	MG1655	1RN75	1236	J	Responsible for the release of ribosomes from messenger RNA at the termination of protein biosynthesis. May increase the efficiency of translation by recycling ribosomes from one round of translation to another	frr	GO:0002181,GO:0002184,GO:0003674,GO:0005488,GO:0005575,GO:0005622,GO:0005623,GO:0005737,GO:0005829,GO:0006412,GO:0006415,GO:0006518,GO:0006807,GO:0008150,GO:0008152,GO:0009058,GO:0009059,GO:0009987,GO:0010467,GO:0016043,GO:0019538,GO:0022411,GO:0032984,GO:0034641,GO:0034645,GO:0043021,GO:0043023,GO:0043043,GO:0043170,GO:0043603,GO:0043604,GO:0043624,GO:0043933,GO:0044237,GO:0044238,GO:0044249,GO:…	ko:K02838	-	RRF	target
b0173	MG1655	1RNNW	1236	I	Catalyzes the NADP-dependent rearrangement and reduction of 1-deoxy-D-xylulose-5-phosphate (DXP) to 2-C-methyl-D-erythritol 4-phosphate (MEP)	dxr	GO:0000166,GO:0003674,GO:0003824,GO:0005488,GO:0005515,GO:0006081,GO:0006082,GO:0006090,GO:0006629,GO:0006644,GO:0006720,GO:0006721,GO:0006793,GO:0006796,GO:0008150,GO:0008152,GO:0008299,GO:0008610,GO:0008654,GO:0009058,GO:0009240,GO:0009987,GO:0016114,GO:0016491,GO:0016614,GO:0016616,GO:0019288,GO:0019637,GO:0019682,GO:0019752,GO:0030145,GO:0030604,GO:0032787,GO:0036094,GO:0042802,GO:0043167,GO:…	ko:K00099	ko00900,ko01100,ko01110,ko01130,map00900,map01100,map01110,map01130	DXPR_C,DXP_redisom_C,DXP_reductoisom	non-target
b0174	MG1655	1RMVX	1236	I	Catalyzes the sequential condensation of isopentenyl diphosphate (IPP) with (2E,6E)-farnesyl diphosphate (E,E-FPP) to yield (2Z,6Z,10Z,14Z,18Z,22Z,26Z,30Z,34E,38E)-undecaprenyl diphosphate (di-trans,octa-cis-UPP). UPP is the precursor of glycosyl carrier lipid in the biosynthesis of bacterial cell wall polysaccharide components such as peptidoglycan and lipopolysaccharide	uppS	GO:0000270,GO:0000287,GO:0002094,GO:0003674,GO:0003824,GO:0004659,GO:0005488,GO:0005575,GO:0005622,GO:0005623,GO:0005737,GO:0005829,GO:0006022,GO:0006023,GO:0006024,GO:0006066,GO:0006629,GO:0006720,GO:0006807,GO:0008150,GO:0008152,GO:0008299,GO:0008610,GO:0008834,GO:0009058,GO:0009059,GO:0009252,GO:0009273,GO:0009987,GO:0016093,GO:0016094,GO:0016740,GO:0016765,GO:0030203,GO:0034645,GO:0042546,GO:…	ko:K00806	ko00900,ko01110,map00900,map01110	Prenyltransf	non-target
b0175	MG1655	1RQ6M	1236	I	Belongs to the CDS family	cdsA	GO:0003674,GO:0003824,GO:0004605,GO:0005575,GO:0005623,GO:0005886,GO:0006139,GO:0006220,GO:0006221,GO:0006629,GO:0006644,GO:0006650,GO:0006655,GO:0006725,GO:0006753,GO:0006793,GO:0006796,GO:0006807,GO:0008150,GO:0008152,GO:0008610,GO:0008654,GO:0009058,GO:0009117,GO:0009165,GO:0009987,GO:0016020,GO:0016024,GO:0016740,GO:0016772,GO:0016779,GO:0018130,GO:0019438,GO:0019637,GO:0034641,GO:0034654,GO:…	ko:K00981	ko00564,ko01100,ko01110,ko04070,map00564,map01100,map01110,map04070	CTP_transf_1	non-target
b0176	MG1655	1RMIX	1236	M	A site-2 regulated intramembrane protease (S2P) that cleaves the peptide bond between 'Ala-108' and 'Cys-109' in the transmembrane region of RseA. Part of a regulated intramembrane proteolysis (RIP) cascade. Acts on DegS-cleaved RseA to release the cytoplasmic domain of RseA	rseP	GO:0000988,GO:0000989,GO:0003674,GO:0003824,GO:0004175,GO:0004222,GO:0005488,GO:0005515,GO:0005575,GO:0005623,GO:0005886,GO:0005887,GO:0006355,GO:0006508,GO:0006807,GO:0008150,GO:0008152,GO:0008233,GO:0008237,GO:0009889,GO:0009891,GO:0009893,GO:0010468,GO:0010556,GO:0010557,GO:0010604,GO:0010628,GO:0016020,GO:0016021,GO:0016787,GO:0019219,GO:0019222,GO:0019538,GO:0031224,GO:0031226,GO:0031323,GO:…	ko:K11749	ko02024,ko04112,map02024,map04112	PDZ,PDZ_2,Peptidase_M50	non-target
b0177	MG1655	1RMAP	1236	M	Part of the outer membrane protein assembly complex, which is involved in assembly and insertion of beta-barrel proteins into the outer membrane. Constitutes, with BamD, the core component of the assembly machinery	bamA	GO:0005575,GO:0005623,GO:0008104,GO:0008150,GO:0009279,GO:0009987,GO:0016020,GO:0016043,GO:0019867,GO:0022607,GO:0030312,GO:0030313,GO:0031224,GO:0031230,GO:0031241,GO:0031246,GO:0031975,GO:0032991,GO:0033036,GO:0034613,GO:0043163,GO:0043165,GO:0044085,GO:0044091,GO:0044425,GO:0044462,GO:0044464,GO:0045184,GO:0045229,GO:0051179,GO:0051205,GO:0051234,GO:0051641,GO:0061024,GO:0070727,GO:0071709,GO:…	ko:K07277	-	Bac_surface_Ag,POTRA	non-target
b0178	MG1655	1RQIE	1236	M	Molecular chaperone that interacts specifically with outer membrane proteins, thus maintaining the solubility of early folding intermediates during passage through the periplasm	skp	GO:0001530,GO:0003674,GO:0005488,GO:0005515,GO:0005575,GO:0005623,GO:0006457,GO:0006807,GO:0008104,GO:0008150,GO:0008152,GO:0008289,GO:0009279,GO:0009987,GO:0010467,GO:0016020,GO:0016043,GO:0019538,GO:0019867,GO:0022417,GO:0022607,GO:0030288,GO:0030312,GO:0030313,GO:0031647,GO:0031975,GO:0032978,GO:0033036,GO:0034613,GO:0042597,GO:0042802,GO:0043163,GO:0043165,GO:0043170,GO:0044085,GO:0044091,GO:…	ko:K06142	-	OmpH	non-target
b0179	MG1655	1RNYI	1236	M	Catalyzes the N-acylation of UDP-3-O- (hydroxytetradecanoyl)glucosamine using 3-hydroxytetradecanoyl-ACP as the acyl donor. Is involved in the biosynthesis of lipid A, a phosphorylated glycolipid that anchors the lipopolysaccharide to the outer membrane of the cell	lpxD	GO:0003674,GO:0003824,GO:0005488,GO:0005515,GO:0005575,GO:0005622,GO:0005623,GO:0005737,GO:0005829,GO:0005975,GO:0006629,GO:0006643,GO:0006644,GO:0006664,GO:0006793,GO:0006796,GO:0008150,GO:0008152,GO:0008610,GO:0008654,GO:0009058,GO:0009245,GO:0009247,GO:0009311,GO:0009312,GO:0009987,GO:0016051,GO:0016410,GO:0016740,GO:0016746,GO:0016747,GO:0019637,GO:0042802,GO:0044237,GO:0044238,GO:0044249,GO:…	ko:K02536	ko00540,ko01100,map00540,map01100	Hexapep,Hexapep_2,LpxD	non-target
b0180	MG1655	1S63E	1236	I	Involved in unsaturated fatty acids biosynthesis. Catalyzes the dehydration of short chain beta-hydroxyacyl-ACPs and long chain saturated and unsaturated beta-hydroxyacyl-ACPs	fabZ	GO:0003674,GO:0003824,GO:0005488,GO:0005515,GO:0005575,GO:0005622,GO:0005623,GO:0005737,GO:0006082,GO:0006629,GO:0006631,GO:0006633,GO:0008150,GO:0008152,GO:0008610,GO:0008693,GO:0009058,GO:0009987,GO:0016053,GO:0016829,GO:0016835,GO:0016836,GO:0019171,GO:0019752,GO:0032787,GO:0042802,GO:0043436,GO:0044237,GO:0044238,GO:0044249,GO:0044255,GO:0044281,GO:0044283,GO:0044424,GO:0044464,GO:0046394,GO:…	ko:K02372	ko00061,ko00780,ko01100,ko01212,map00061,map00780,map01100,map01212	FabA	non-target
b0181	MG1655	1RPHB	1236	M	involved in the biosynthesis of lipid A, a phosphorylated glycolipid that anchors the lipopolysaccharide to the outer membrane of the cell	lpxA	GO:0003674,GO:0003824,GO:0005488,GO:0005515,GO:0005575,GO:0005622,GO:0005623,GO:0005737,GO:0005829,GO:0005975,GO:0006629,GO:0006643,GO:0006644,GO:0006664,GO:0006793,GO:0006796,GO:0008150,GO:0008152,GO:0008374,GO:0008610,GO:0008654,GO:0008780,GO:0009058,GO:0009245,GO:0009247,GO:0009311,GO:0009312,GO:0009987,GO:0016051,GO:0016740,GO:0016746,GO:0016747,GO:0019637,GO:0042802,GO:0044237,GO:0044238,GO:…	ko:K00677	ko00540,ko01100,ko01503,map00540,map01100,map01503	Acetyltransf_11,Hexapep	non-target
b0182	MG1655	1RNS1	1236	M	Condensation of UDP-2,3-diacylglucosamine and 2,3- diacylglucosamine-1-phosphate to form lipid A disaccharide, a precursor of lipid A, a phosphorylated glycolipid that anchors the lipopolysaccharide to the outer membrane of the cell	lpxB	GO:0003674,GO:0003824,GO:0005488,GO:0005543,GO:0005575,GO:0005622,GO:0005623,GO:0005737,GO:0005829,GO:0005886,GO:0005975,GO:0006629,GO:0006643,GO:0006644,GO:0006664,GO:0006793,GO:0006796,GO:0008150,GO:0008152,GO:0008194,GO:0008289,GO:0008610,GO:0008654,GO:0008915,GO:0009058,GO:0009245,GO:0009247,GO:0009311,GO:0009312,GO:0009987,GO:0016020,GO:0016051,GO:0016740,GO:0016757,GO:0016758,GO:0019637,GO:…	ko:K00748	ko00540,ko01100,map00540,map01100	LpxB	non-target
b0183	MG1655	1RQ4B	1236	L	Endonuclease that specifically degrades the RNA of RNA- DNA hybrids	rnhB	GO:0003674,GO:0003824,GO:0004518,GO:0004519,GO:0004521,GO:0004523,GO:0004540,GO:0005575,GO:0005622,GO:0005623,GO:0006139,GO:0006259,GO:0006260,GO:0006261,GO:0006271,GO:0006273,GO:0006281,GO:0006298,GO:0006401,GO:0006725,GO:0006807,GO:0006950,GO:0006974,GO:0008150,GO:0008152,GO:0009056,GO:0009057,GO:0009058,GO:0009059,GO:0009987,GO:0016070,GO:0016787,GO:0016788,GO:0016891,GO:0016893,GO:0019439,GO:…	ko:K03470	ko03030,map03030	RNase_HII	non-target
b0184	MG1655	1RP0K	1236	L	DNA polymerase III is a complex, multichain enzyme responsible for most of the replicative synthesis in bacteria. This DNA polymerase also exhibits 3' to 5' exonuclease activity. The alpha chain is the DNA polymerase	dnaE	GO:0003674,GO:0003824,GO:0003887,GO:0005575,GO:0005622,GO:0005623,GO:0005737,GO:0005829,GO:0006139,GO:0006259,GO:0006260,GO:0006725,GO:0006807,GO:0008150,GO:0008152,GO:0009058,GO:0009059,GO:0009360,GO:0009987,GO:0016740,GO:0016772,GO:0016779,GO:0018130,GO:0019438,GO:0032991,GO:0034061,GO:0034641,GO:0034645,GO:0034654,GO:0042575,GO:0043170,GO:0044237,GO:0044238,GO:0044249,GO:0044260,GO:0044271,GO:…	ko:K02337	ko00230,ko00240,ko01100,ko03030,ko03430,ko03440,map00230,map00240,map01100,map03030,map03430,map03440	DNA_pol3_alpha,HHH_6,PHP,tRNA_anti-codon	non-target
b0185	MG1655	1RNN8	1236	I	Component of the acetyl coenzyme A carboxylase (ACC) complex. First, biotin carboxylase catalyzes the carboxylation of biotin on its carrier protein (BCCP) and then the CO(2) group is transferred by the carboxyltransferase to acetyl-CoA to form malonyl-CoA	accA	GO:0001676,GO:0003674,GO:0003824,GO:0003989,GO:0005488,GO:0005515,GO:0005575,GO:0005622,GO:0005623,GO:0005737,GO:0005829,GO:0006082,GO:0006629,GO:0006631,GO:0006633,GO:0008150,GO:0008152,GO:0008610,GO:0009058,GO:0009317,GO:0009329,GO:0009987,GO:0016053,GO:0016421,GO:0016874,GO:0016885,GO:0019752,GO:0032787,GO:0032991,GO:0042759,GO:0042802,GO:0043436,GO:0044237,GO:0044238,GO:0044249,GO:0044255,GO:…	ko:K01962	ko00061,ko00620,ko00640,ko00720,ko01100,ko01110,ko01120,ko01130,ko01200,ko01212,map00061,map00620,map00640,map00720,map01100,map01110,map01120,map01130,map01200,map01212	ACCA	target
b0186	MG1655	1RMVF	1236	E	lysine decarboxylase	ldcC	GO:0000166,GO:0001882,GO:0001883,GO:0003674,GO:0003824,GO:0005488,GO:0005515,GO:0006082,GO:0006520,GO:0006553,GO:0006554,GO:0006807,GO:0008150,GO:0008152,GO:0008923,GO:0009056,GO:0009063,GO:0009066,GO:0009068,GO:0009987,GO:0016054,GO:0016829,GO:0016830,GO:0016831,GO:0017076,GO:0019001,GO:0019752,GO:0032549,GO:0032550,GO:0032553,GO:0032555,GO:0032561,GO:0036094,GO:0042802,GO:0043167,GO:0043168,GO:…	ko:K01582,ko:K01584	ko00310,ko00330,ko00960,ko01100,ko01110,map00310,map00330,map00960,map01100,map01110	OKR_DC_1,OKR_DC_1_C,OKR_DC_1_N	target
b0187	MG1655	1S66M	1236	E	metal ion binding	yaeR	-	ko:K08234	-	Glyoxalase	non-target
b0188	MG1655	1RN14	1236	J	Ligates lysine onto the cytidine present at position 34 of the AUA codon-specific tRNA(Ile) that contains the anticodon CAU, in an ATP-dependent manner. Cytidine is converted to lysidine, thus changing the amino acid specificity of the tRNA from methionine to isoleucine	tilS	GO:0002097,GO:0002101,GO:0002136,GO:0003674,GO:0003824,GO:0005488,GO:0005515,GO:0005575,GO:0005622,GO:0005623,GO:0005737,GO:0005829,GO:0006139,GO:0006396,GO:0006399,GO:0006400,GO:0006725,GO:0006807,GO:0008033,GO:0008150,GO:0008152,GO:0009451,GO:0009987,GO:0010467,GO:0016070,GO:0016874,GO:0016879,GO:0032267,GO:0034470,GO:0034641,GO:0034660,GO:0042802,GO:0043170,GO:0043412,GO:0044237,GO:0044238,GO:…	ko:K04075	-	ATP_bind_3,TilS,TilS_C	non-target
b0189	MG1655	1S8Y7	1236	K	transcription antitermination	rof	GO:0006355,GO:0008150,GO:0009889,GO:0010468,GO:0010556,GO:0019219,GO:0019222,GO:0031323,GO:0031326,GO:0031554,GO:0031564,GO:0043244,GO:0050789,GO:0050794,GO:0051128,GO:0051171,GO:0051252,GO:0060255,GO:0065007,GO:0080090,GO:1903506,GO:2000112,GO:2001141	ko:K19000	-	ROF	non-target
b0190	MG1655	1S43N	1236	S	protein conserved in bacteria	yaeQ	-	-	-	YaeQ	non-target
b0191	MG1655	1S5YQ	1236	J	Rescues stalled ribosomes. Can hydrolyze peptidyl-tRNA on ribosomes stalled by both non-stop mRNAs and mRNAs that contain rare codon clusters or ribosomes stalled in the middle of mRNA. First identified as a complementary ribosome rescue system when the stalled ribosome cannot be rescued by the SsrA(tmRNA)-SmpB quality control system or the alternative ribosome-rescue factor A (arfA)	yaeJ	GO:0003674,GO:0003676,GO:0003723,GO:0003747,GO:0003824,GO:0004045,GO:0005488,GO:0006412,GO:0006414,GO:0006415,GO:0006417,GO:0006518,GO:0006807,GO:0008079,GO:0008135,GO:0008150,GO:0008152,GO:0009058,GO:0009059,GO:0009889,GO:0009987,GO:0010467,GO:0010468,GO:0010556,GO:0010608,GO:0016043,GO:0016150,GO:0016787,GO:0016788,GO:0019222,GO:0019538,GO:0022411,GO:0031323,GO:0031326,GO:0032268,GO:0032984,GO:…	ko:K15034	-	RF-1	non-target
b0192	MG1655	1S0ZA	1236	M	Copper homeostasis protein	cutF	GO:0003674,GO:0005488,GO:0005515,GO:0005575,GO:0005623,GO:0008150,GO:0009279,GO:0010810,GO:0016020,GO:0019867,GO:0030155,GO:0030312,GO:0030313,GO:0031975,GO:0042802,GO:0044462,GO:0044464,GO:0050789,GO:0065007,GO:0071944	ko:K06079	ko01503,map01503	META,NlpE,NlpE_C	target
b0193	MG1655	1S2BB	1236	M	cysteine-type peptidase activity	yaeF	-	-	-	Peptidase_C92	non-target
b0194	MG1655	1RN5R	1236	J	Catalyzes the attachment of proline to tRNA(Pro) in a two-step reaction proline is first activated by ATP to form Pro- AMP and then transferred to the acceptor end of tRNA(Pro). As ProRS can inadvertently accommodate and process non-cognate amino acids such as alanine and cysteine, to avoid such errors it has two additional distinct editing activities against alanine. One activity is designated a…	proS	GO:0002161,GO:0003674,GO:0003824,GO:0004812,GO:0004827,GO:0005575,GO:0005622,GO:0005623,GO:0005737,GO:0005829,GO:0006082,GO:0006139,GO:0006399,GO:0006412,GO:0006418,GO:0006433,GO:0006450,GO:0006518,GO:0006520,GO:0006725,GO:0006807,GO:0008150,GO:0008152,GO:0009058,GO:0009059,GO:0009987,GO:0010467,GO:0016070,GO:0016787,GO:0016788,GO:0016874,GO:0016875,GO:0019538,GO:0019752,GO:0034641,GO:0034645,GO:…	ko:K01881	ko00970,map00970	HGTP_anticodon,tRNA-synt_2b,tRNA_edit	non-target
b0195	MG1655	1RPCX	1236	S	S-adenosyl-L-methionine-dependent methyltransferase responsible for the addition of the methyl group in the formation of N6-methyl-N6-threonylcarbamoyladenosine at position 37 (m(6)t(6)A37) of the tRNA anticodon loop of tRNA(Thr)(GGU) that read codons starting with adenosine. The methyl group of m(6)t(6)A37 appears to slightly improve the efficiency of the tRNA decoding ability. Binds to tRNA	yaeB	GO:0000049,GO:0001510,GO:0003674,GO:0003676,GO:0003723,GO:0003824,GO:0005488,GO:0006139,GO:0006396,GO:0006399,GO:0006400,GO:0006725,GO:0006807,GO:0008033,GO:0008150,GO:0008152,GO:0008168,GO:0008173,GO:0008175,GO:0008757,GO:0009451,GO:0009987,GO:0010467,GO:0016070,GO:0016426,GO:0016740,GO:0016741,GO:0030488,GO:0032259,GO:0034470,GO:0034641,GO:0034660,GO:0043170,GO:0043412,GO:0043414,GO:0044237,GO:…	-	-	UPF0066	non-target
b0196	MG1655	1S6DZ	1236	M	Essential component of the Rcs signaling system, which controls transcription of numerous genes. Plays a role in signal transduction from the cell surface to the histidine kinase RcsC. May detect outer membrane defects	rcsF	GO:0000271,GO:0005575,GO:0005623,GO:0005975,GO:0005976,GO:0007154,GO:0007165,GO:0008150,GO:0008152,GO:0009058,GO:0009059,GO:0009242,GO:0009279,GO:0009987,GO:0016020,GO:0016051,GO:0019867,GO:0023052,GO:0030312,GO:0030313,GO:0031240,GO:0031241,GO:0031975,GO:0033692,GO:0034637,GO:0034645,GO:0035556,GO:0043170,GO:0044237,GO:0044238,GO:0044249,GO:0044260,GO:0044262,GO:0044264,GO:0044425,GO:0044462,GO:…	ko:K06080	ko02020,map02020	RcsF	non-target
b0197	MG1655	1RS3R	1236	P	Belongs to the NlpA lipoprotein family	metQ	GO:0000101,GO:0005575,GO:0005623,GO:0005886,GO:0006810,GO:0006811,GO:0006812,GO:0006820,GO:0006865,GO:0008150,GO:0015711,GO:0015821,GO:0015849,GO:0016020,GO:0016021,GO:0030288,GO:0030313,GO:0031224,GO:0031225,GO:0031226,GO:0031975,GO:0032991,GO:0042597,GO:0042940,GO:0043190,GO:0044425,GO:0044459,GO:0044464,GO:0046658,GO:0046942,GO:0048473,GO:0051179,GO:0051234,GO:0055052,GO:0071702,GO:0071705,GO:…	ko:K02072,ko:K02073	ko02010,map02010	Lipoprotein_9	target
b0198	MG1655	1RPKY	1236	P	Part of the binding-protein-dependent transport system for D-methionine and the toxic methionine analog alpha-methyl- methionine. Probably responsible for the translocation of the substrate across the membrane	metI	GO:0000099,GO:0000101,GO:0003333,GO:0003674,GO:0005215,GO:0005342,GO:0005575,GO:0005623,GO:0005886,GO:0005887,GO:0006810,GO:0006811,GO:0006812,GO:0006820,GO:0006855,GO:0006865,GO:0008150,GO:0008324,GO:0008509,GO:0008514,GO:0015075,GO:0015171,GO:0015179,GO:0015191,GO:0015238,GO:0015318,GO:0015711,GO:0015807,GO:0015821,GO:0015849,GO:0015893,GO:0016020,GO:0016021,GO:0022857,GO:0031224,GO:0031226,GO:…	ko:K02072	ko02010,map02010	BPD_transp_1	non-target
b0199	MG1655	1RMQD	1236	P	Part of the ABC transporter complex MetNIQ involved in methionine import. Responsible for energy coupling to the transport system	metN	GO:0000099,GO:0000101,GO:0000166,GO:0003333,GO:0003674,GO:0003824,GO:0005215,GO:0005342,GO:0005488,GO:0005524,GO:0005575,GO:0005623,GO:0005886,GO:0006810,GO:0006811,GO:0006812,GO:0006820,GO:0006855,GO:0006865,GO:0008144,GO:0008150,GO:0008324,GO:0008509,GO:0008514,GO:0015075,GO:0015171,GO:0015179,GO:0015191,GO:0015238,GO:0015318,GO:0015399,GO:0015405,GO:0015711,GO:0015807,GO:0015821,GO:0015849,GO:…	ko:K02071	ko02010,map02010	ABC_tran,NIL	non-target
b0200	MG1655	1S3UD	1236	F	by removing the phosphate group at the C-7 position	gmhB	GO:0000271,GO:0000287,GO:0003674,GO:0003824,GO:0005488,GO:0005575,GO:0005622,GO:0005623,GO:0005737,GO:0005829,GO:0005975,GO:0005976,GO:0006629,GO:0006793,GO:0006796,GO:0008150,GO:0008152,GO:0008270,GO:0008610,GO:0008653,GO:0009058,GO:0009059,GO:0009103,GO:0009244,GO:0009311,GO:0009312,GO:0009987,GO:0016051,GO:0016311,GO:0016787,GO:0016788,GO:0016791,GO:0033692,GO:0034200,GO:0034637,GO:0034645,GO:…	ko:K03273	ko00540,ko01100,map00540,map01100	HAD_2,Hydrolase_like	non-target
b0207	MG1655	1RMX6	1236	S	Catalyzes the reduction of 2,5-diketo-D-gluconic acid (25DKG) to 2-keto-L-gulonic acid (2KLG)	dkgB	GO:0003674,GO:0003824,GO:0004033,GO:0005575,GO:0005622,GO:0005623,GO:0005737,GO:0005829,GO:0006081,GO:0008106,GO:0008150,GO:0008152,GO:0009056,GO:0009438,GO:0009987,GO:0016491,GO:0016614,GO:0016616,GO:0042180,GO:0042182,GO:0044237,GO:0044248,GO:0044281,GO:0044282,GO:0044424,GO:0044444,GO:0044464,GO:0046185,GO:0047681,GO:0051596,GO:0055114,GO:0071704,GO:1901575,GO:1990002	ko:K06221,ko:K06222	-	Aldo_ket_red	non-target
b0208	MG1655	1RPF8	1236	K	Transcriptional regulator	yafC	GO:0006139,GO:0006351,GO:0006725,GO:0006807,GO:0008150,GO:0008152,GO:0009058,GO:0009059,GO:0009314,GO:0009628,GO:0009987,GO:0010212,GO:0010467,GO:0016070,GO:0018130,GO:0019438,GO:0032774,GO:0034641,GO:0034645,GO:0034654,GO:0043170,GO:0044237,GO:0044238,GO:0044249,GO:0044260,GO:0044271,GO:0046483,GO:0050896,GO:0071704,GO:0090304,GO:0097659,GO:1901360,GO:1901362,GO:1901576	-	-	HTH_1,LysR_substrate	target
b0209	MG1655	1RMBH	1236	S	UPF0294 protein YafD	yafD	-	-	-	Exo_endo_phos	non-target
b0210	MG1655	1RP4K	1236	Q	S-adenosylmethionine-dependent methyltransferase activity	yafE	GO:0003674,GO:0003824,GO:0005575,GO:0005622,GO:0005623,GO:0005737,GO:0008150,GO:0008152,GO:0008168,GO:0008757,GO:0016740,GO:0016741,GO:0032259,GO:0044424,GO:0044464	-	-	Methyltransf_11,Methyltransf_25	non-target
b0211	MG1655	1RMFZ	1236	M	Murein-degrading enzyme. May play a role in recycling of muropeptides during cell elongation and or cell division (By similarity)	mltD	GO:0003674,GO:0003824,GO:0005575,GO:0005623,GO:0008150,GO:0008932,GO:0008933,GO:0009893,GO:0016020,GO:0016740,GO:0016757,GO:0019222,GO:0030288,GO:0030313,GO:0031975,GO:0042597,GO:0043085,GO:0044093,GO:0044464,GO:0048518,GO:0050789,GO:0050790,GO:0051341,GO:0051353,GO:0061783,GO:0065007,GO:0065009	ko:K08307	-	LysM,SLT	non-target
b0212	MG1655	1S22I	1236	S	Thiolesterase that catalyzes the hydrolysis of S-D- lactoyl-glutathione to form glutathione and D-lactic acid	gloB	GO:0003674,GO:0003824,GO:0004416,GO:0005488,GO:0006081,GO:0006082,GO:0006089,GO:0006950,GO:0008150,GO:0008152,GO:0008270,GO:0009056,GO:0009266,GO:0009408,GO:0009438,GO:0009628,GO:0009987,GO:0016787,GO:0016788,GO:0016790,GO:0019243,GO:0019752,GO:0032787,GO:0042180,GO:0042182,GO:0043167,GO:0043169,GO:0043436,GO:0044237,GO:0044248,GO:0044281,GO:0044282,GO:0046185,GO:0046872,GO:0046914,GO:0050896,GO:…	ko:K01069	ko00620,map00620	HAGH_C,Lactamase_B	non-target
b0213	MG1655	1RS4G	1236	Q	methyltransferase activity	yafS	-	-	-	Methyltransf_11	non-target
b0214	MG1655	1S3YC	1236	L	Endonuclease that specifically degrades the RNA of RNA- DNA hybrids	rnhA	GO:0003674,GO:0003676,GO:0003824,GO:0004518,GO:0004519,GO:0004521,GO:0004523,GO:0004540,GO:0005488,GO:0006139,GO:0006259,GO:0006260,GO:0006261,GO:0006271,GO:0006273,GO:0006401,GO:0006725,GO:0006807,GO:0008150,GO:0008152,GO:0009056,GO:0009057,GO:0009058,GO:0009059,GO:0009987,GO:0016070,GO:0016787,GO:0016788,GO:0016891,GO:0016893,GO:0019439,GO:0022616,GO:0033567,GO:0034641,GO:0034645,GO:0034655,GO:…	ko:K03469	ko03030,map03030	RNase_H	target
b0215	MG1655	1RNHQ	1236	L	DNA polymerase III is a complex, multichain enzyme responsible for most of the replicative synthesis in bacteria. The epsilon subunit contain the editing function and is a proofreading 3'-5' exonuclease	dnaQ	GO:0003674,GO:0003824,GO:0004518,GO:0004527,GO:0005575,GO:0005622,GO:0005623,GO:0005737,GO:0005829,GO:0006139,GO:0006259,GO:0006260,GO:0006261,GO:0006281,GO:0006725,GO:0006807,GO:0006950,GO:0006974,GO:0008150,GO:0008152,GO:0008408,GO:0009058,GO:0009059,GO:0009360,GO:0009987,GO:0016787,GO:0016788,GO:0032991,GO:0033554,GO:0034641,GO:0034645,GO:0042575,GO:0043170,GO:0044237,GO:0044238,GO:0044249,GO:…	ko:K02342,ko:K14159	ko00230,ko00240,ko01100,ko03030,ko03430,ko03440,map00230,map00240,map01100,map03030,map03430,map03440	RNase_H,RNase_T	target
b0217	MG1655	1S0IC	1236	-	-	yafT	-	-	-	-	non-target
b0219	MG1655	1RQ4Z	1236	S	Hydrolyzes alpha-ketoglutaramate (a-KGM) to alpha- ketoglutarate (alpha-KG) and ammonia, has weak activity on L- glutamine, almost no activity on deaminated glutathione (dGSH) and none on glutathione (By similarity). May function as a metabolite repair enzyme (By similarity)	yafV	GO:0003674,GO:0003824,GO:0005575,GO:0005623,GO:0005886,GO:0016020,GO:0016787,GO:0016810,GO:0016811,GO:0044464,GO:0050152,GO:0071944,GO:0106008	ko:K11206,ko:K13566	ko00250,map00250	CN_hydrolase	non-target
b0220	MG1655	1RPEI	1236	O	Inhibitor of vertebrate lysozyme	ivy	GO:0003674,GO:0004857,GO:0005575,GO:0005623,GO:0006457,GO:0008150,GO:0009987,GO:0030234,GO:0030288,GO:0030313,GO:0031975,GO:0042597,GO:0043086,GO:0044092,GO:0044464,GO:0050790,GO:0060241,GO:0061077,GO:0065007,GO:0065009,GO:0098772	-	-	Ivy	target
b0221	MG1655	1RPM5	1236	I	Catalyzes the dehydrogenation of acyl-coenzymes A (acyl- CoAs) to 2-enoyl-CoAs, the first step of the beta-oxidation cycle of fatty acid degradation. Is required for	fadE	GO:0003674,GO:0003824,GO:0003995,GO:0005575,GO:0005623,GO:0005886,GO:0006082,GO:0006629,GO:0006631,GO:0006635,GO:0008150,GO:0008152,GO:0009056,GO:0009062,GO:0009987,GO:0016020,GO:0016042,GO:0016054,GO:0016491,GO:0016627,GO:0019395,GO:0019752,GO:0030258,GO:0032787,GO:0033539,GO:0034440,GO:0043436,GO:0044237,GO:0044238,GO:0044242,GO:0044248,GO:0044255,GO:0044281,GO:0044282,GO:0044464,GO:0046395,GO:…	ko:K06445	ko00071,ko01100,ko01212,map00071,map01100,map01212	Acyl-CoA_dh_1,Acyl-CoA_dh_M,Acyl-CoA_dh_N,DUF1974	non-target
b0222	MG1655	1RP6M	1236	G	Catalyzes the isomerization of sedoheptulose 7-phosphate in D-glycero-D-manno-heptose 7-phosphate	gmhA	GO:0000271,GO:0003674,GO:0003824,GO:0005575,GO:0005622,GO:0005623,GO:0005737,GO:0005829,GO:0005975,GO:0005976,GO:0006629,GO:0008150,GO:0008152,GO:0008610,GO:0008653,GO:0008968,GO:0009058,GO:0009059,GO:0009103,GO:0009244,GO:0009311,GO:0009312,GO:0009987,GO:0016051,GO:0016853,GO:0016866,GO:0016868,GO:0033692,GO:0034637,GO:0034645,GO:0043170,GO:0044237,GO:0044238,GO:0044249,GO:0044255,GO:0044260,GO:…	ko:K03271,ko:K12961	ko00540,ko01100,map00540,map01100	SIS_2	non-target
b0223	MG1655	1RNEK	1236	S	glutamine metabolic process	yafJ	-	-	-	GATase_4	non-target
b0224	MG1655	1RPXT	1236	M	peptidoglycan biosynthetic process	yafK	-	-	-	YkuD	non-target
b0225	MG1655	1SCBQ	1236	S	Toxic component of a type II toxin-antitoxin (TA) system. A sequence-specific mRNA endoribonuclease that inhibits translation elongation and induces bacterial stasis. Cleavage occurs between the second and third residue of the Lys codon followed by a G or A (5'AAA(G A)3'), is reading-frame dependent and occurs within the 5' end of most mRNAs. Ribosome-binding confers the sequence specificity and …	yafQ	GO:0003674,GO:0003676,GO:0003677,GO:0003824,GO:0004518,GO:0004519,GO:0004521,GO:0004540,GO:0005488,GO:0005575,GO:0006139,GO:0006401,GO:0006402,GO:0006412,GO:0006415,GO:0006518,GO:0006725,GO:0006807,GO:0008150,GO:0008152,GO:0009056,GO:0009057,GO:0009058,GO:0009059,GO:0009892,GO:0009987,GO:0010467,GO:0010468,GO:0010605,GO:0010629,GO:0016043,GO:0016070,GO:0016071,GO:0016787,GO:0016788,GO:0016892,GO:…	ko:K19157	-	YafQ_toxin	target
b0226	MG1655	1SBX3	1236	K	Antitoxin component of a type II toxin-antitoxin (TA) system. A labile antitoxin that counteracts the effect of cognate toxin YafQ. YafQ and DinJ together bind their own promoter, and repress its expression. There are 2 operators with imperfect inverted repeats (IR) in the dinJ promoter, YafQ-(DinJ)2-YafQ only binds to the first (most upstream) of them to repress transcription	dinJ	GO:0000976,GO:0000984,GO:0000986,GO:0000987,GO:0001017,GO:0001067,GO:0003674,GO:0003676,GO:0003677,GO:0003690,GO:0005488,GO:0005575,GO:0006355,GO:0008150,GO:0009889,GO:0009890,GO:0009892,GO:0009987,GO:0010468,GO:0010556,GO:0010558,GO:0010605,GO:0010629,GO:0015643,GO:0019219,GO:0019222,GO:0031323,GO:0031324,GO:0031326,GO:0031327,GO:0031333,GO:0032991,GO:0032993,GO:0042710,GO:0043254,GO:0043565,GO:…	ko:K07473	-	RelB	target
b0227	MG1655	1RP3P	1236	M	cysteine-type peptidase activity	yafL	GO:0000270,GO:0003674,GO:0003824,GO:0004175,GO:0006022,GO:0006508,GO:0006807,GO:0008150,GO:0008152,GO:0008233,GO:0009254,GO:0016787,GO:0019538,GO:0030203,GO:0043170,GO:0044238,GO:0070011,GO:0071704,GO:0140096,GO:1901135,GO:1901564	ko:K01183,ko:K19303	ko00520,ko01100,map00520,map01100	NLPC_P60	non-target
b0228	MG1655	1S3ZJ	1236	L	Transposase that is always flanked by repeated extragenic palindrome (REP) sequences, which are clustered in structures called bacterial interspersed mosaic elements (BIMEs). RayT catalyzes cleavage and recombination of BIMEs. Binds REP sequences and cleaves BIMEs both upstream and downstream of the REP sequence. Could be important in the creation of BIME variability and amplification	yafM	GO:0000014,GO:0000217,GO:0000405,GO:0003674,GO:0003676,GO:0003677,GO:0003697,GO:0003824,GO:0004518,GO:0004519,GO:0004520,GO:0004536,GO:0005488,GO:0006139,GO:0006259,GO:0006310,GO:0006725,GO:0006807,GO:0008150,GO:0008152,GO:0009987,GO:0016787,GO:0016788,GO:0032448,GO:0034641,GO:0043170,GO:0043565,GO:0044237,GO:0044238,GO:0044260,GO:0046483,GO:0071704,GO:0090304,GO:0090305,GO:0097159,GO:0140097,GO:…	ko:K07491	-	Y1_Tnp	non-target
b0231	MG1655	1RMFM	1236	L	Poorly processive, error-prone DNA polymerase involved in untargeted mutagenesis. Copies undamaged DNA at stalled replication forks, which arise in vivo from mismatched or misaligned primer ends. These misaligned primers can be extended by PolIV. Exhibits no 3'-5' exonuclease (proofreading) activity. May be involved in translesional synthesis, in conjunction with the beta clamp from PolIII	dinB	GO:0000731,GO:0003674,GO:0003824,GO:0003887,GO:0005575,GO:0005622,GO:0005623,GO:0005737,GO:0006139,GO:0006259,GO:0006281,GO:0006301,GO:0006725,GO:0006807,GO:0006950,GO:0006974,GO:0007154,GO:0008150,GO:0008152,GO:0009058,GO:0009059,GO:0009432,GO:0009605,GO:0009987,GO:0009991,GO:0016740,GO:0016772,GO:0016779,GO:0018130,GO:0019438,GO:0019985,GO:0031668,GO:0033554,GO:0034061,GO:0034641,GO:0034645,GO:…	ko:K02346	-	IMS,IMS_C,IMS_HHH	non-target
b0232	MG1655	1S85R	1236	D	Antitoxin component of a toxin-antitoxin (TA) module	yafN	GO:0006355,GO:0006950,GO:0006974,GO:0008150,GO:0009889,GO:0009987,GO:0010468,GO:0010556,GO:0019219,GO:0019222,GO:0031323,GO:0031326,GO:0033554,GO:0044092,GO:0050789,GO:0050794,GO:0050896,GO:0051171,GO:0051252,GO:0051716,GO:0060255,GO:0065007,GO:0065009,GO:0080090,GO:1903506,GO:2000112,GO:2001141	ko:K19161	-	PhdYeFM_antitox	non-target
b0233	MG1655	1S2NG	1236	S	this blockage is overcome by subsequent expression of antitoxin YafN. Overexpression causes cleavage of a number of mRNAs in a ribosome-dependent fashion. YafO binding to the 50S ribosomal subunit in the translation complex induces mRNA cleavage 3' to the region protected by the ribosome	yafO	GO:0003674,GO:0003824,GO:0004518,GO:0004519,GO:0004521,GO:0004540,GO:0005488,GO:0006139,GO:0006417,GO:0006725,GO:0006807,GO:0008150,GO:0008152,GO:0009889,GO:0009890,GO:0009892,GO:0009987,GO:0010468,GO:0010556,GO:0010558,GO:0010605,GO:0010608,GO:0010629,GO:0016070,GO:0016787,GO:0016788,GO:0017148,GO:0019222,GO:0031323,GO:0031324,GO:0031326,GO:0031327,GO:0032268,GO:0032269,GO:0034248,GO:0034249,GO:…	ko:K19160	-	YafO_toxin	non-target
b0234	MG1655	1T1U8	1236	K	SOS response	yafP	-	ko:K03830	-	Acetyltransf_10	non-target
b0237	MG1655	1RP5F	1236	E	Dipeptidase with broad substrate specificity. Requires dipeptide substrates with an unblocked N-terminus and the amino group in the alpha or beta position. Non-protein amino acids and proline are not accepted in the C-terminal position, whereas some dipeptide amides and formyl amino acids are hydrolyzed. Also shows cysteinylglycinase activity, which is sufficient for E.coli to utilize cysteinylgl…	pepD	GO:0003674,GO:0003824,GO:0005488,GO:0005575,GO:0005622,GO:0005623,GO:0005737,GO:0005829,GO:0006508,GO:0006518,GO:0006807,GO:0008150,GO:0008152,GO:0008233,GO:0008235,GO:0008237,GO:0008238,GO:0008270,GO:0009056,GO:0009987,GO:0016787,GO:0016805,GO:0019538,GO:0034641,GO:0043167,GO:0043169,GO:0043170,GO:0043171,GO:0043603,GO:0044237,GO:0044238,GO:0044248,GO:0044424,GO:0044444,GO:0044464,GO:0046872,GO:…	ko:K01270	ko00480,ko01100,map00480,map01100	M20_dimer,Peptidase_M20	non-target
b0238	MG1655	1RQ4C	1236	F	Acts on guanine, xanthine and to a lesser extent hypoxanthine	gpt	GO:0000310,GO:0003674,GO:0003824,GO:0004422,GO:0005575,GO:0005622,GO:0005623,GO:0005737,GO:0005829,GO:0006139,GO:0006163,GO:0006164,GO:0006166,GO:0006177,GO:0006188,GO:0006725,GO:0006753,GO:0006793,GO:0006796,GO:0006807,GO:0008150,GO:0008152,GO:0009058,GO:0009116,GO:0009117,GO:0009119,GO:0009123,GO:0009124,GO:0009126,GO:0009127,GO:0009150,GO:0009152,GO:0009156,GO:0009161,GO:0009163,GO:0009165,GO:…	ko:K00769	ko00230,ko01100,ko01110,map00230,map01100,map01110	Pribosyltran	target
b0239	MG1655	1RR2Y	1236	S	Displays esterase activity toward pNP-butyrate	frsA	GO:0003674,GO:0003824,GO:0005575,GO:0006109,GO:0006629,GO:0008150,GO:0008152,GO:0009894,GO:0016020,GO:0016298,GO:0016787,GO:0016788,GO:0019222,GO:0043470,GO:0044238,GO:0050789,GO:0065007,GO:0071704,GO:0080090	ko:K11750	-	DUF1100	non-target
b0241	MG1655	1RNBS	1236	M	Belongs to the Gram-negative porin family	phoE	GO:0003674,GO:0005215,GO:0005216,GO:0005488,GO:0005515,GO:0005575,GO:0005622,GO:0005623,GO:0005737,GO:0005829,GO:0006355,GO:0006810,GO:0006811,GO:0006820,GO:0006855,GO:0006869,GO:0006950,GO:0006974,GO:0008104,GO:0008150,GO:0008320,GO:0008565,GO:0008643,GO:0009279,GO:0009889,GO:0009891,GO:0009893,GO:0009987,GO:0010468,GO:0010556,GO:0010557,GO:0010604,GO:0010628,GO:0010876,GO:0015031,GO:0015075,GO:…	ko:K09475,ko:K09476,ko:K11929,ko:K14062	ko01501,ko02020,map01501,map02020	Porin_1	target
b0242	MG1655	1RM7X	1236	F	Catalyzes the transfer of a phosphate group to glutamate to form L-glutamate 5-phosphate	proB	GO:0000287,GO:0003674,GO:0003824,GO:0004349,GO:0005488,GO:0005515,GO:0005575,GO:0005622,GO:0005623,GO:0005737,GO:0005829,GO:0006082,GO:0006520,GO:0006560,GO:0006561,GO:0006793,GO:0006796,GO:0006807,GO:0008150,GO:0008152,GO:0008652,GO:0009058,GO:0009064,GO:0009084,GO:0009987,GO:0016053,GO:0016301,GO:0016310,GO:0016597,GO:0016740,GO:0016772,GO:0016774,GO:0017144,GO:0018130,GO:0019202,GO:0019752,GO:…	ko:K00931	ko00330,ko00332,ko01100,ko01130,ko01230,map00330,map00332,map01100,map01130,map01230	AA_kinase,PUA	non-target
b0243	MG1655	1RMAY	1236	E	Catalyzes the NADPH-dependent reduction of L-glutamate 5-phosphate into L-glutamate 5-semialdehyde and phosphate. The product spontaneously undergoes cyclization to form 1-pyrroline-5- carboxylate	proA	GO:0003674,GO:0003824,GO:0004350,GO:0005488,GO:0005515,GO:0005575,GO:0005622,GO:0005623,GO:0005737,GO:0005829,GO:0006082,GO:0006520,GO:0006560,GO:0006561,GO:0006807,GO:0008150,GO:0008152,GO:0008652,GO:0009058,GO:0009064,GO:0009084,GO:0009987,GO:0016053,GO:0016491,GO:0016620,GO:0016903,GO:0017144,GO:0018130,GO:0019752,GO:0042802,GO:0043436,GO:0044237,GO:0044238,GO:0044249,GO:0044281,GO:0044283,GO:…	ko:K00147	ko00330,ko00332,ko01100,ko01110,ko01130,ko01230,map00330,map00332,map01100,map01110,map01130,map01230	Aldedh	target
b0245	MG1655	1S4SC	1236	S	Toxic component of a toxin-antitoxin (TA) system. Overexpression results in inhibition of growth in liquid cultures and a decrease in colony formation	ykfI	GO:0001558,GO:0008150,GO:0030308,GO:0040008,GO:0045926,GO:0048519,GO:0048523,GO:0050789,GO:0050794,GO:0051128,GO:0065007	ko:K18837	-	CbtA_toxin	non-target
b0246	MG1655	1SAAM	1236	S	Antitoxin component of a toxin-antitoxin (TA) system. Labile antitoxin that counteracts the effect of the YkfI toxin. It does not seem to bind to the cognate toxin but instead induces toxin loss by an	yafW	-	ko:K18838	-	CbeA_antitoxin	non-target
b0247	MG1655	1S0RG	1236	E	Belongs to the UPF0758 family	ykfG	-	ko:K03630	-	RadC	target
b0248	MG1655	1S3SZ	1236	S	Escherichia coli O157 H7 ortholog z1656	yafX	-	-	-	Antirestrict	non-target
b0249	MG1655	1SE5M	1236	S	Belongs to the UPF0401 family	ykfF	-	-	-	DUF905	non-target
b0250	MG1655	1S45U	1236	-	-	ykfB	-	-	-	-	non-target
b0252	MG1655	1RMPH	1236	S	Escherichia coli O157 H7 ortholog z1655	yfjQ	-	-	-	DUF932	non-target
b0253	MG1655	1RPV6	1236	S	GTP binding	ykfA	GO:0005575,GO:0005622,GO:0005623,GO:0005737,GO:0005829,GO:0044424,GO:0044444,GO:0044464	ko:K06946	-	MMR_HSR1	non-target
b0254	MG1655	1RS69	1236	K	transcriptional regulator	perR	GO:0003674,GO:0003676,GO:0003677,GO:0003700,GO:0005488,GO:0005515,GO:0006139,GO:0006351,GO:0006355,GO:0006725,GO:0006807,GO:0008150,GO:0008152,GO:0009058,GO:0009059,GO:0009889,GO:0009987,GO:0010467,GO:0010468,GO:0010556,GO:0016070,GO:0018130,GO:0019219,GO:0019222,GO:0019438,GO:0031323,GO:0031326,GO:0032774,GO:0034641,GO:0034645,GO:0034654,GO:0042802,GO:0043170,GO:0043565,GO:0044237,GO:0044238,GO:…	ko:K03566	ko02026,map02026	HTH_1,LysR_substrate	non-target
b0256	MG1655	1RN7B	1236	L	Transposase insI for insertion sequence element	insI	GO:0003674,GO:0003676,GO:0003677,GO:0003690,GO:0003824,GO:0004803,GO:0005488,GO:0005575,GO:0005622,GO:0005623,GO:0005737,GO:0005829,GO:0006139,GO:0006259,GO:0006310,GO:0006313,GO:0006725,GO:0006807,GO:0008150,GO:0008152,GO:0009987,GO:0030983,GO:0032135,GO:0032196,GO:0032991,GO:0032993,GO:0034641,GO:0043170,GO:0043565,GO:0044237,GO:0044238,GO:0044260,GO:0044424,GO:0044444,GO:0044464,GO:0046483,GO:…	ko:K07482	-	HTH_38,rve	non-target
b0259	MG1655	1RR0T	1236	L	COG3039 Transposase and inactivated derivatives IS5 family	-	GO:0003674,GO:0003824,GO:0004803,GO:0005575,GO:0005622,GO:0005623,GO:0005737,GO:0005829,GO:0006139,GO:0006259,GO:0006310,GO:0006313,GO:0006355,GO:0006725,GO:0006807,GO:0008150,GO:0008152,GO:0009889,GO:0009891,GO:0009893,GO:0009987,GO:0010468,GO:0010556,GO:0010557,GO:0010604,GO:0010628,GO:0019219,GO:0019222,GO:0031323,GO:0031325,GO:0031326,GO:0031328,GO:0032196,GO:0034641,GO:0043170,GO:0044237,GO:…	ko:K07481	-	DDE_Tnp_1,DUF772	non-target
b0260	MG1655	1RNI2	1236	E	Transporter for the intake of S-methylmethionine	mmuP	GO:0000096,GO:0000097,GO:0000100,GO:0003333,GO:0003674,GO:0005215,GO:0005342,GO:0005488,GO:0005515,GO:0005575,GO:0005623,GO:0005886,GO:0005887,GO:0006082,GO:0006520,GO:0006555,GO:0006790,GO:0006807,GO:0006810,GO:0006811,GO:0006820,GO:0006865,GO:0008150,GO:0008152,GO:0008509,GO:0008514,GO:0008652,GO:0009058,GO:0009066,GO:0009067,GO:0009086,GO:0009987,GO:0015075,GO:0015171,GO:0015318,GO:0015711,GO:…	ko:K11733,ko:K16235	-	AA_permease	non-target
b0261	MG1655	1RS8M	1236	E	Catalyzes methyl transfer from S-methylmethionine or S- adenosylmethionine (less efficient) to homocysteine, selenohomocysteine and less efficiently selenocysteine	mmuM	GO:0003674,GO:0003824,GO:0005488,GO:0006575,GO:0006790,GO:0006807,GO:0006950,GO:0006974,GO:0008150,GO:0008152,GO:0008168,GO:0008172,GO:0008270,GO:0008757,GO:0008898,GO:0009987,GO:0016740,GO:0016741,GO:0032259,GO:0033477,GO:0033554,GO:0043167,GO:0043169,GO:0044237,GO:0046872,GO:0046914,GO:0050896,GO:0051716,GO:0071704,GO:1901564	ko:K00547	ko00270,ko01100,ko01110,map00270,map01100,map01110	S-methyl_trans	non-target
b0262	MG1655	1RMTS	1236	E	Part of the ABC transporter complex FbpABC involved in Fe(3 ) ions import. Responsible for energy coupling to the transport system	fbpC	GO:0000041,GO:0003674,GO:0003824,GO:0005215,GO:0005381,GO:0006810,GO:0006811,GO:0006812,GO:0006826,GO:0008150,GO:0008324,GO:0015075,GO:0015318,GO:0015399,GO:0015405,GO:0016462,GO:0016787,GO:0016817,GO:0016818,GO:0016887,GO:0017111,GO:0022804,GO:0022857,GO:0022890,GO:0030001,GO:0034220,GO:0034755,GO:0042623,GO:0042626,GO:0043492,GO:0046873,GO:0046915,GO:0051179,GO:0051234,GO:0055085,GO:0098655,GO:…	ko:K02010	ko02010,map02010	ABC_tran,TOBE_2	target
b0264	MG1655	1RQRY	1236	L	Absolutely required for transposition of IS1	-	GO:0006139,GO:0006259,GO:0006310,GO:0006313,GO:0006725,GO:0006807,GO:0008150,GO:0008152,GO:0009987,GO:0032196,GO:0034641,GO:0043170,GO:0044237,GO:0044238,GO:0044260,GO:0046483,GO:0071704,GO:0090304,GO:1901360	ko:K07480	-	DDE_Tnp_IS1,Zn_Tnp_IS1	non-target
b0265	MG1655	1SC0J	1236	L	id in 91 aa, and to Shigella dysenteriae insertion element IS1 protein InsA TR	-	-	ko:K07489	-	HTH_Tnp_IS1,Zn_Tnp_IS1	non-target
b0267	MG1655	1S1FB	1236	L	COG2801 Transposase and inactivated derivatives	yagA	GO:0005575,GO:0005622,GO:0005623,GO:0005737,GO:0005829,GO:0044424,GO:0044444,GO:0044464	-	-	HTH_28,HTH_32,LZ_Tnp_IS481,rve,rve_3	non-target
b0268	MG1655	1RPXI	1236	EM	Catalyze the formation of 2-keto-3-deoxy-gluconate (KDG) from pyruvate and glyceraldehyde. May also function as a 2-dehydro-3-deoxy-D-pentonate aldolase. Overexpression leads to increased growth (over 2 hours) in the presence of the antibiotics norfloxacin, ampicillin and streptomycin	yagE	GO:0003674,GO:0003824,GO:0005488,GO:0005515,GO:0005975,GO:0006082,GO:0008150,GO:0008152,GO:0009056,GO:0009987,GO:0016052,GO:0016054,GO:0016829,GO:0016830,GO:0016832,GO:0019520,GO:0019752,GO:0032787,GO:0042802,GO:0043436,GO:0044237,GO:0044238,GO:0044248,GO:0044262,GO:0044275,GO:0044281,GO:0044282,GO:0046176,GO:0046395,GO:0047440,GO:0071704,GO:0072329,GO:1901575	ko:K01714,ko:K22397	ko00040,ko00261,ko00300,ko01100,ko01110,ko01120,ko01130,ko01230,map00040,map00261,map00300,map01100,map01110,map01120,map01130,map01230	DHDPS	non-target
b0269	MG1655	1RPTZ	1236	E	Catalyzes the dehydration of D-xylonic acid to form 2- dehydro-3-deoxy-D-pentonate	yagF	GO:0003674,GO:0003824,GO:0005975,GO:0006082,GO:0008150,GO:0008152,GO:0009056,GO:0009987,GO:0016052,GO:0016054,GO:0016829,GO:0016835,GO:0016836,GO:0019520,GO:0019752,GO:0032787,GO:0043436,GO:0044237,GO:0044238,GO:0044248,GO:0044262,GO:0044275,GO:0044281,GO:0044282,GO:0046176,GO:0046395,GO:0050401,GO:0071704,GO:0072329,GO:1901575	ko:K22396	ko00040,map00040	ILVD_EDD	non-target
b0270	MG1655	1RP5J	1236	G	sodium ion transport	yagG	GO:0003674,GO:0005215,GO:0005402,GO:0005575,GO:0005623,GO:0005886,GO:0005887,GO:0006810,GO:0006811,GO:0006812,GO:0006814,GO:0008150,GO:0008324,GO:0008643,GO:0015075,GO:0015077,GO:0015081,GO:0015144,GO:0015154,GO:0015156,GO:0015157,GO:0015291,GO:0015293,GO:0015294,GO:0015318,GO:0015370,GO:0015487,GO:0015592,GO:0015672,GO:0015765,GO:0015766,GO:0015769,GO:0015772,GO:0016020,GO:0016021,GO:0022804,GO:…	ko:K03292,ko:K11104,ko:K16139	-	MFS_2	non-target
b0271	MG1655	1RYTM	1236	G	cell wall polysaccharide metabolic process	yagH	-	ko:K01198	ko00520,ko01100,map00520,map01100	DUF1349,Glyco_hydro_43	non-target
b0272	MG1655	1RR06	1236	K	Transcriptional regulator	yagI	GO:0003674,GO:0003676,GO:0003677,GO:0003700,GO:0005488,GO:0006139,GO:0006351,GO:0006355,GO:0006725,GO:0006807,GO:0008150,GO:0008152,GO:0009058,GO:0009059,GO:0009889,GO:0009890,GO:0009892,GO:0009987,GO:0010467,GO:0010468,GO:0010556,GO:0010558,GO:0010605,GO:0010629,GO:0016070,GO:0018130,GO:0019219,GO:0019222,GO:0019438,GO:0031323,GO:0031324,GO:0031326,GO:0031327,GO:0032774,GO:0034641,GO:0034645,GO:…	-	-	HTH_IclR,IclR	non-target
b0273	MG1655	1RQ59	1236	E	Reversibly catalyzes the transfer of the carbamoyl group from carbamoyl phosphate (CP) to the N(epsilon) atom of ornithine (ORN) to produce L-citrulline	argI	GO:0000050,GO:0003674,GO:0003824,GO:0004585,GO:0005575,GO:0005622,GO:0005623,GO:0005737,GO:0006082,GO:0006520,GO:0006525,GO:0006526,GO:0006591,GO:0006807,GO:0006950,GO:0006974,GO:0008150,GO:0008152,GO:0008652,GO:0009058,GO:0009064,GO:0009084,GO:0009987,GO:0016053,GO:0016740,GO:0016741,GO:0016743,GO:0019627,GO:0019752,GO:0033554,GO:0034641,GO:0042450,GO:0043436,GO:0043603,GO:0043604,GO:0044237,GO:…	ko:K00611,ko:K09065	ko00220,ko01100,ko01110,ko01130,ko01230,map00220,map01100,map01110,map01130,map01230	OTCace,OTCace_N	non-target
b0274	MG1655	1RQRY	1236	L	Absolutely required for transposition of IS1	-	GO:0006139,GO:0006259,GO:0006310,GO:0006313,GO:0006725,GO:0006807,GO:0008150,GO:0008152,GO:0009987,GO:0032196,GO:0034641,GO:0043170,GO:0044237,GO:0044238,GO:0044260,GO:0046483,GO:0071704,GO:0090304,GO:1901360	ko:K07480	-	DDE_Tnp_IS1,Zn_Tnp_IS1	non-target
b0275	MG1655	1SC0J	1236	L	id in 91 aa, and to Shigella dysenteriae insertion element IS1 protein InsA TR	-	-	ko:K07489	-	HTH_Tnp_IS1,Zn_Tnp_IS1	non-target
b0277	MG1655	1S91C	1236	S	Inovirus Gp2	yagK	GO:0008150,GO:0009314,GO:0009628,GO:0010165,GO:0010212,GO:0050896	-	-	Inovirus_Gp2	non-target
b0279	MG1655	1TGKH	1236	-	-	yagM	-	-	-	-	target
b0281	MG1655	1RYEY	1236	J	Integrase is necessary for integration of the phage into the host genome by site-specific recombination. In conjunction with excisionase, integrase is also necessary for excision of the prophage from the host genome	intF	GO:0008150,GO:0009314,GO:0009628,GO:0010165,GO:0010212,GO:0050896	-	-	Arm-DNA-bind_3,Phage_integrase	non-target
b0283	MG1655	1RQRT	1236	O	molybdopterin cofactor binding	yagQ	GO:0003674,GO:0005488,GO:0043546,GO:0048037,GO:0050662,GO:0097159,GO:1901363	ko:K07402	-	XdhC_C,XdhC_CoxI	target
b0284	MG1655	1RN40	1236	F	xanthine dehydrogenase activity	yagR	GO:0003674,GO:0003824,GO:0005488,GO:0005575,GO:0005623,GO:0006950,GO:0006974,GO:0008150,GO:0008152,GO:0009987,GO:0016491,GO:0016903,GO:0030151,GO:0033554,GO:0042597,GO:0043167,GO:0043169,GO:0044464,GO:0046872,GO:0046914,GO:0050896,GO:0051716,GO:0055114	ko:K11177	ko00230,ko01100,ko01120,map00230,map01100,map01120	Ald_Xan_dh_C,Ald_Xan_dh_C2	non-target
b0285	MG1655	1RY6A	1236	F	xanthine dehydrogenase activity	yagS	GO:0000166,GO:0003674,GO:0003824,GO:0005488,GO:0005575,GO:0005623,GO:0008150,GO:0008152,GO:0016491,GO:0016903,GO:0036094,GO:0042597,GO:0043167,GO:0043168,GO:0044464,GO:0048037,GO:0050660,GO:0050662,GO:0055114,GO:0097159,GO:1901265,GO:1901363	ko:K11178	ko00230,ko01100,ko01120,map00230,map01100,map01120	CO_deh_flav_C,FAD_binding_5	non-target
b0286	MG1655	1SYEX	1236	F	Iron-sulfur subunit of the xanthine dehydrogenase complex	yagT	GO:0003674,GO:0003824,GO:0005488,GO:0005575,GO:0005623,GO:0008150,GO:0008152,GO:0016491,GO:0016903,GO:0042597,GO:0044464,GO:0048037,GO:0051536,GO:0051537,GO:0051540,GO:0055114	ko:K13483	ko00230,ko01100,ko01120,map00230,map01100,map01120	Fer2,Fer2_2,TAT_signal	non-target
b0287	MG1655	1RYHM	1236	S	response to acidic pH	yagU	GO:0005575,GO:0005623,GO:0005886,GO:0008150,GO:0009268,GO:0009628,GO:0010447,GO:0016020,GO:0044464,GO:0050896,GO:0071944	ko:K08996	-	DUF1440	non-target
b0288	MG1655	1S949	1236	S	metal cluster binding	ykgJ	-	ko:K06940	-	CxxCxxCC	non-target
b0289	MG1655	1RSAU	1236	NU	Part of the ecpRABCDE operon, which encodes the E.coli common pilus (ECP). ECP is found in both commensal and pathogenic strains and plays a dual role in early-stage biofilm development and host cell recognition (By similarity)	ecpE	-	ko:K21968	-	PapD_N	non-target
b0290	MG1655	1RNFY	1236	S	Part of the ecpRABCDE operon, which encodes the E.coli common pilus (ECP). ECP is found in both commensal and pathogenic strains and plays a dual role in early-stage biofilm development and host cell recognition. Tip pilus adhesin, which is required for assembly of EcpA into fibers (By similarity)	yagW	-	ko:K21967	-	-	non-target
b0291	MG1655	1RMJX	1236	NU	Part of the ecpRABCDE operon, which encodes the E.coli common pilus (ECP). ECP is found in both commensal and pathogenic strains and plays a dual role in early-stage biofilm development and host cell recognition (By similarity)	ecpC	-	ko:K21966	-	CooC_C,TcfC	target
b0292	MG1655	1S197	1236	M	Part of the ecpRABCDE operon, which encodes the E.coli common pilus (ECP). ECP is found in both commensal and pathogenic strains and plays a dual role in early-stage biofilm development and host cell recognition (By similarity)	ecpB	-	ko:K21965	-	-	non-target
b0293	MG1655	1RS9V	1236	S	Part of the ecpRABCDE operon, which encodes the E.coli common pilus (ECP). ECP is found in both commensal and pathogenic strains and plays a dual role in early-stage biofilm development and host cell recognition. Major subunit of the fimbria	matB	-	ko:K21964	-	MatB	target
b0294	MG1655	1SJJF	1236	K	Part of the ecpRABCDE operon, which encodes the E.coli common pilus (ECP). ECP is found in both commensal and pathogenic strains and plays a dual role in early-stage biofilm development and host cell recognition	matA	-	ko:K21963	-	GerE	target
b0296	MG1655	1S8V5	1236	J	50S ribosomal protein L31 type B	rpmE2	GO:0003674,GO:0003735,GO:0005198,GO:0005575,GO:0005622,GO:0005623,GO:0005737,GO:0005829,GO:0005840,GO:0006412,GO:0006518,GO:0006807,GO:0006950,GO:0007154,GO:0008150,GO:0008152,GO:0009058,GO:0009059,GO:0009267,GO:0009605,GO:0009987,GO:0009991,GO:0010467,GO:0015934,GO:0019538,GO:0022625,GO:0022626,GO:0031667,GO:0031668,GO:0031669,GO:0032991,GO:0033554,GO:0034224,GO:0034641,GO:0034645,GO:0042594,GO:…	ko:K02909	ko03010,map03010	Ribosomal_L31	non-target
b0298	MG1655	1S69Y	1236	L	transposase activity	-	GO:0005575,GO:0005623,GO:0006139,GO:0006259,GO:0006310,GO:0006313,GO:0006725,GO:0006807,GO:0008150,GO:0008152,GO:0009279,GO:0009405,GO:0009987,GO:0016020,GO:0019867,GO:0030260,GO:0030312,GO:0030313,GO:0031975,GO:0032196,GO:0034641,GO:0043170,GO:0044237,GO:0044238,GO:0044260,GO:0044403,GO:0044409,GO:0044419,GO:0044462,GO:0044464,GO:0046483,GO:0051701,GO:0051704,GO:0051806,GO:0051828,GO:0071704,GO:…	ko:K07483	-	HTH_Tnp_1	non-target
b0299	MG1655	1RR4F	1236	L	COG2801 Transposase and inactivated derivatives	insF	GO:0008150,GO:0009987,GO:0032196	ko:K07497	-	HTH_21,rve	non-target
b0301	MG1655	1S0X7	1236	S	response to hypochlorite	ykgB	GO:0000302,GO:0001101,GO:0003674,GO:0003824,GO:0005575,GO:0005623,GO:0005886,GO:0006081,GO:0006082,GO:0006089,GO:0006139,GO:0006351,GO:0006725,GO:0006807,GO:0006950,GO:0006979,GO:0008150,GO:0008152,GO:0009056,GO:0009058,GO:0009059,GO:0009438,GO:0009987,GO:0010035,GO:0010467,GO:0016020,GO:0016053,GO:0016070,GO:0016829,GO:0016835,GO:0016836,GO:0018130,GO:0019172,GO:0019243,GO:0019249,GO:0019438,GO:…	ko:K21741	-	DUF417	target
b0303	MG1655	1SG5Y	1236	S	response to hypochlorite	ykgI	GO:0000302,GO:0001101,GO:0006950,GO:0006979,GO:0008150,GO:0010035,GO:0042221,GO:0050896,GO:1901530,GO:1901700	ko:K21740	-	DUF1471	non-target
b0304	MG1655	1RQTU	1236	C	pyridine nucleotide-disulfide oxidoreductase	ykgC	GO:0000302,GO:0000305,GO:0001101,GO:0003674,GO:0003824,GO:0005575,GO:0005622,GO:0005623,GO:0005737,GO:0006950,GO:0006979,GO:0008150,GO:0008152,GO:0009636,GO:0009987,GO:0010035,GO:0016491,GO:0016667,GO:0019725,GO:0042221,GO:0042592,GO:0044424,GO:0044464,GO:0045454,GO:0050789,GO:0050794,GO:0050896,GO:0051716,GO:0055114,GO:0065007,GO:0065008,GO:0070887,GO:0097237,GO:0098754,GO:0098869,GO:1901530,GO:…	ko:K21739	-	Pyr_redox_2,Pyr_redox_dim	non-target
b0305	MG1655	1S0K6	1236	K	Involved in reactive chlorine species (RCS) stress resistance. Upregulates, in response to hypochlorous acid (HOCl), the expression of three genes essential for survival of RCS stress (rclA, rclB and rclC) and its own expression	ykgD	GO:0001130,GO:0001216,GO:0003674,GO:0003700,GO:0006139,GO:0006351,GO:0006355,GO:0006725,GO:0006807,GO:0008150,GO:0008152,GO:0009058,GO:0009059,GO:0009889,GO:0009891,GO:0009893,GO:0009987,GO:0010467,GO:0010468,GO:0010556,GO:0010557,GO:0010604,GO:0010628,GO:0016070,GO:0018130,GO:0019219,GO:0019222,GO:0019438,GO:0031323,GO:0031325,GO:0031326,GO:0031328,GO:0032774,GO:0034641,GO:0034645,GO:0034654,GO:…	ko:K18991,ko:K21746	-	Cupin_6,HTH_18	non-target
b0306	MG1655	1RMVZ	1236	C	Cysteine-rich domain	ykgE	GO:0005575,GO:0005622,GO:0005623,GO:0005737,GO:0005829,GO:0044424,GO:0044444,GO:0044464	ko:K18928	-	CCG	non-target
b0307	MG1655	1RQEA	1236	C	lactate oxidation	ykgF	-	ko:K18929	-	DUF3390,Fer4_8,LUD_dom	target
b0308	MG1655	1RNC6	1236	S	LUD domain	ykgG	GO:0005575,GO:0005622,GO:0005623,GO:0005737,GO:0005829,GO:0044424,GO:0044444,GO:0044464	ko:K00782	-	LUD_dom	non-target
b0310	MG1655	1SMEI	1236	-	-	ykgH	GO:0005575,GO:0005623,GO:0005886,GO:0016020,GO:0044464,GO:0071944	-	-	-	non-target
b0311	MG1655	1RMD2	1236	E	Involved in the biosynthesis of the osmoprotectant glycine betaine. Catalyzes the oxidation of choline to betaine aldehyde and betaine aldehyde to glycine betaine at the same rate	betA	GO:0001505,GO:0003674,GO:0003824,GO:0005575,GO:0006091,GO:0006113,GO:0006575,GO:0006577,GO:0006578,GO:0006807,GO:0006950,GO:0006970,GO:0008150,GO:0008152,GO:0008812,GO:0009058,GO:0009628,GO:0009987,GO:0015980,GO:0016020,GO:0016491,GO:0016614,GO:0019285,GO:0019695,GO:0031455,GO:0031456,GO:0034641,GO:0042133,GO:0042398,GO:0044237,GO:0044249,GO:0044271,GO:0050896,GO:0055114,GO:0065007,GO:0065008,GO:…	ko:K00108	ko00260,ko01100,map00260,map01100	GMC_oxred_C,GMC_oxred_N	non-target
b0312	MG1655	1RMBQ	1236	C	belongs to the aldehyde dehydrogenase family	betB	GO:0001505,GO:0003674,GO:0003824,GO:0004029,GO:0005488,GO:0005515,GO:0005575,GO:0005622,GO:0005623,GO:0005737,GO:0005829,GO:0006091,GO:0006113,GO:0006575,GO:0006577,GO:0006578,GO:0006807,GO:0006950,GO:0006970,GO:0008150,GO:0008152,GO:0008802,GO:0009058,GO:0009314,GO:0009628,GO:0009987,GO:0010165,GO:0010212,GO:0015980,GO:0016043,GO:0016491,GO:0016620,GO:0016903,GO:0019285,GO:0019695,GO:0022607,GO:…	ko:K00130	ko00260,ko01100,map00260,map01100	Aldedh	non-target
b0313	MG1655	1RZBH	1236	K	Repressor involved in choline regulation of the bet genes	betI	GO:0000976,GO:0001067,GO:0003674,GO:0003676,GO:0003677,GO:0003690,GO:0003700,GO:0005488,GO:0005575,GO:0005622,GO:0005623,GO:0005737,GO:0005829,GO:0006355,GO:0006950,GO:0006970,GO:0008150,GO:0009628,GO:0009889,GO:0009890,GO:0009892,GO:0010468,GO:0010556,GO:0010558,GO:0010605,GO:0010629,GO:0019219,GO:0019222,GO:0031323,GO:0031324,GO:0031326,GO:0031327,GO:0043565,GO:0044212,GO:0044424,GO:0044444,GO:…	ko:K02167	-	TetR_C_6,TetR_N	non-target
b0314	MG1655	1RP3E	1236	M	Belongs to the BCCT transporter (TC 2.A.15) family	betT	GO:0005575,GO:0005623,GO:0005886,GO:0005887,GO:0006950,GO:0006974,GO:0008150,GO:0009987,GO:0016020,GO:0016021,GO:0031224,GO:0031226,GO:0033554,GO:0044425,GO:0044459,GO:0044464,GO:0050896,GO:0051716,GO:0071944	ko:K02168	-	BCCT	non-target
b0315	MG1655	1SNPT	1236	K	Hydrolyzes c-di-GMP (cyclic bis(3'-5') dimeric GMP) to 5'-pGpG, known as PDE-A activity. PDE-B activity, that is hydrolysis of 5'-pGpG to GMP, proceeds only very slowly	yahA	GO:0000976,GO:0000984,GO:0001017,GO:0001067,GO:0003674,GO:0003676,GO:0003677,GO:0003690,GO:0003824,GO:0005488,GO:0006355,GO:0008081,GO:0008150,GO:0009889,GO:0009891,GO:0009893,GO:0010468,GO:0010556,GO:0010557,GO:0010604,GO:0010628,GO:0016787,GO:0016788,GO:0019219,GO:0019222,GO:0031323,GO:0031325,GO:0031326,GO:0031328,GO:0042578,GO:0043565,GO:0044212,GO:0045893,GO:0045935,GO:0048518,GO:0048522,GO:…	ko:K13244	-	EAL,GerE	non-target
b0316	MG1655	1RNA3	1236	K	DNA-binding transcription factor activity	yahB	GO:0006139,GO:0006351,GO:0006725,GO:0006807,GO:0008150,GO:0008152,GO:0009058,GO:0009059,GO:0009987,GO:0010467,GO:0016070,GO:0018130,GO:0019438,GO:0032774,GO:0034641,GO:0034645,GO:0034654,GO:0043170,GO:0044237,GO:0044238,GO:0044249,GO:0044260,GO:0044271,GO:0046483,GO:0071704,GO:0090304,GO:0097659,GO:1901360,GO:1901362,GO:1901576	-	-	HTH_1,LysR_substrate	non-target
b0317	MG1655	1S33K	1236	S	Protein of unknown function (DUF1097)	yahC	GO:0005575,GO:0005623,GO:0005886,GO:0016020,GO:0044464,GO:0071944	-	-	DUF1097	target
b0318	MG1655	1RPZA	1236	S	response to radiation	yahD	GO:0008150,GO:0009314,GO:0009628,GO:0050896	ko:K06867	-	Ank_2,Ank_4	non-target
b0319	MG1655	1S0VF	1236	S	Protein of unknown function (DUF2877)	yahE	-	-	-	DUF2877	target
b0320	MG1655	1RME7	1236	C	cofactor binding	yahF	GO:0005575,GO:0005622,GO:0005623,GO:0005737,GO:0005829,GO:0009361,GO:0032991,GO:0042709,GO:0044424,GO:0044444,GO:0044464,GO:0045239,GO:1902494	-	-	CoA_binding,Ligase_CoA	non-target
b0321	MG1655	1T2T0	1236	C	Protein of unknown function (DUF1116)	yahG	-	-	-	DUF1116	non-target
b0323	MG1655	1RP78	1236	E	Belongs to the carbamate kinase family	yahI	GO:0003674,GO:0003824,GO:0005575,GO:0005622,GO:0005623,GO:0005737,GO:0005829,GO:0006082,GO:0006520,GO:0006525,GO:0006527,GO:0006793,GO:0006796,GO:0006807,GO:0008150,GO:0008152,GO:0008804,GO:0009056,GO:0009063,GO:0009064,GO:0009065,GO:0009987,GO:0016054,GO:0016301,GO:0016310,GO:0016740,GO:0016772,GO:0016774,GO:0019546,GO:0019752,GO:0043436,GO:0044237,GO:0044238,GO:0044248,GO:0044281,GO:0044282,GO:…	ko:K00926	ko00220,ko00230,ko00910,ko01100,ko01120,ko01200,map00220,map00230,map00910,map01100,map01120,map01200	AA_kinase	target
b0324	MG1655	1RNSH	1236	F	hydrolase activity, acting on carbon-nitrogen (but not peptide) bonds, in cyclic amidines	yahJ	GO:0003674,GO:0003824,GO:0005575,GO:0005622,GO:0005623,GO:0005737,GO:0005829,GO:0016787,GO:0016810,GO:0016814,GO:0044424,GO:0044444,GO:0044464	ko:K01485	ko00240,ko00330,ko01100,map00240,map00330,map01100	Amidohydro_3	target
b0325	MG1655	1RN4D	1236	S	Catalyzes the reduction of a wide range of aldehydes into their corresponding alcohols. Has a strong preference for NADPH over NADH as the electron donor. Cannot use a ketone as substrate. Is a major source of NADPH-dependent aldehyde reductase activity in E.coli. The in vivo functions of YahK has yet to be determined	yahK	GO:0003674,GO:0003824,GO:0004033,GO:0008106,GO:0008150,GO:0008152,GO:0016491,GO:0016614,GO:0016616,GO:0055114	ko:K13979	-	ADH_N,ADH_zinc_N	target
b0328	MG1655	1RYYK	1236	E	amino acid transmembrane transporter activity	yahN	GO:0003333,GO:0003674,GO:0005215,GO:0005342,GO:0005575,GO:0005623,GO:0005886,GO:0006810,GO:0006811,GO:0006820,GO:0006865,GO:0008150,GO:0008509,GO:0008514,GO:0015075,GO:0015171,GO:0015318,GO:0015711,GO:0015849,GO:0016020,GO:0022857,GO:0034220,GO:0044464,GO:0046942,GO:0046943,GO:0051179,GO:0051234,GO:0055085,GO:0071702,GO:0071705,GO:0071944,GO:0098656,GO:1903825,GO:1905039	ko:K03329	-	LysE	target
b0329	MG1655	1SAJT	1236	S	response to radiation	yahO	GO:0008150,GO:0009314,GO:0009628,GO:0050896	-	-	DUF1471	target
b0330	MG1655	1RMHY	1236	K	propionate catabolism operon regulatory protein	prpR	GO:0003674,GO:0003700,GO:0006139,GO:0006351,GO:0006355,GO:0006725,GO:0006807,GO:0008150,GO:0008152,GO:0009058,GO:0009059,GO:0009314,GO:0009628,GO:0009889,GO:0009890,GO:0009891,GO:0009892,GO:0009893,GO:0009987,GO:0010467,GO:0010468,GO:0010556,GO:0010557,GO:0010558,GO:0010604,GO:0010605,GO:0010628,GO:0010629,GO:0016070,GO:0018130,GO:0019219,GO:0019222,GO:0019438,GO:0031323,GO:0031324,GO:0031325,GO:…	ko:K02688,ko:K11914	-	HTH_8,PrpR_N,Sigma54_activat	non-target
b0331	MG1655	1RMR5	1236	G	Catalyzes the thermodynamically favored C-C bond cleavage of (2R,3S)-2-methylisocitrate to yield pyruvate and succinate	prpB	GO:0000287,GO:0003674,GO:0003824,GO:0005488,GO:0006082,GO:0006091,GO:0006113,GO:0006629,GO:0006631,GO:0008150,GO:0008152,GO:0009056,GO:0009062,GO:0009987,GO:0015980,GO:0016042,GO:0016054,GO:0016829,GO:0016830,GO:0016833,GO:0016999,GO:0017001,GO:0017144,GO:0019541,GO:0019543,GO:0019626,GO:0019629,GO:0019752,GO:0032787,GO:0042737,GO:0043167,GO:0043169,GO:0043436,GO:0044237,GO:0044238,GO:0044242,GO:…	ko:K03417	ko00640,map00640	PEP_mutase	non-target
b0333	MG1655	1RNT1	1236	C	Involved in the catabolism of short chain fatty acids (SCFA) via the tricarboxylic acid (TCA)(acetyl degradation route) and via the 2-methylcitrate cycle I (propionate degradation route). Catalyzes the Claisen condensation of propionyl-CoA and oxaloacetate (OAA) to yield (2S,3S)-2-methylcitrate (2-MC) and CoA. Also catalyzes the condensation of oxaloacetate with acetyl- CoA to yield citrate but w…	prpC	GO:0003674,GO:0003824,GO:0004108,GO:0006082,GO:0006091,GO:0006113,GO:0006629,GO:0006631,GO:0008150,GO:0008152,GO:0009987,GO:0015980,GO:0016740,GO:0016746,GO:0016829,GO:0016830,GO:0016833,GO:0016999,GO:0017144,GO:0019541,GO:0019679,GO:0019752,GO:0032787,GO:0036440,GO:0043436,GO:0044237,GO:0044238,GO:0044255,GO:0044281,GO:0046459,GO:0046912,GO:0050440,GO:0055114,GO:0071704	ko:K01659	ko00640,map00640	Citrate_synt	target
b0334	MG1655	1RPQN	1236	S	Involved in the catabolism of short chain fatty acids (SCFA) via the tricarboxylic acid (TCA)(acetyl degradation route) and via the 2-methylcitrate cycle I (propionate degradation route). Catalyzes the stereospecific dehydration of (2S,3S)-2- methylcitrate (2-MC) to yield the cis isomer of 2-methyl- aconitate	prpD	GO:0003674,GO:0003824,GO:0005488,GO:0006082,GO:0006629,GO:0006631,GO:0008150,GO:0008152,GO:0009056,GO:0009062,GO:0009987,GO:0016042,GO:0016054,GO:0016829,GO:0016835,GO:0016836,GO:0016999,GO:0017001,GO:0017144,GO:0019541,GO:0019543,GO:0019626,GO:0019629,GO:0019679,GO:0019752,GO:0032787,GO:0042737,GO:0043436,GO:0044237,GO:0044238,GO:0044242,GO:0044248,GO:0044255,GO:0044281,GO:0044282,GO:0046395,GO:…	ko:K01720	ko00640,map00640	MmgE_PrpD	target
b0335	MG1655	1RR14	1236	I	Catalyzes the synthesis of propionyl-CoA from propionate and CoA. Also converts acetate to acetyl-CoA but with a lower specific activity (By similarity)	prpE	GO:0003674,GO:0003824,GO:0016405,GO:0016874,GO:0016877,GO:0016878,GO:0050218	ko:K01908	ko00640,ko01100,map00640,map01100	ACAS_N,AMP-binding,AMP-binding_C	non-target
b0336	MG1655	1RNHG	1236	F	Required for cytosine transport into the cell	codB	GO:0005575,GO:0005623,GO:0005886,GO:0016020,GO:0044464,GO:0071944	ko:K10974	-	Transp_cyt_pur	target
b0337	MG1655	1RMPF	1236	F	Catalyzes the hydrolytic deamination of cytosine to uracil. Is involved in the pyrimidine salvage pathway, which allows the cell to utilize cytosine for pyrimidine nucleotide synthesis. Is also able to catalyze deamination of isoguanine, a mutagenic oxidation product of adenine in DNA, and of isocytosine. To a lesser extent, also catalyzes the conversion of 5- fluorocytosine (5FC) to 5-fluorourac…	codA	GO:0003674,GO:0003824,GO:0004131,GO:0005488,GO:0005506,GO:0005515,GO:0006139,GO:0006206,GO:0006208,GO:0006209,GO:0006725,GO:0006807,GO:0008150,GO:0008152,GO:0008198,GO:0008270,GO:0009056,GO:0009112,GO:0009987,GO:0016787,GO:0016810,GO:0016814,GO:0019239,GO:0019439,GO:0019858,GO:0034641,GO:0035888,GO:0042802,GO:0043167,GO:0043169,GO:0044237,GO:0044238,GO:0044248,GO:0044270,GO:0044281,GO:0046113,GO:…	ko:K01485	ko00240,ko00330,ko01100,map00240,map00330,map01100	Amidohydro_3	non-target
b0338	MG1655	1RNYQ	1236	K	Positively regulates the cynTSX operon, and negatively regulates its own transcription. Binds specifically to the cynR- cynTSX intergenic region	cynR	GO:0005575,GO:0005622,GO:0005623,GO:0005737,GO:0044424,GO:0044464	ko:K11921,ko:K21757	-	HTH_1,LysR_substrate	non-target
b0339	MG1655	1SYDI	1236	P	Reversible hydration of carbon dioxide. Carbon dioxide formed in the bicarbonate-dependent decomposition of cyanate by cyanase (CynS) diffuses out of the cell faster than it would be hydrated to bicarbonate, so the apparent function of this enzyme is to catalyze the hydration of carbon dioxide and thus prevent depletion of cellular bicarbonate	cynT	GO:0003674,GO:0003824,GO:0004089,GO:0005488,GO:0005515,GO:0005575,GO:0005622,GO:0005623,GO:0005737,GO:0006082,GO:0006807,GO:0008150,GO:0008152,GO:0008270,GO:0009056,GO:0009439,GO:0009440,GO:0009987,GO:0016829,GO:0016835,GO:0016836,GO:0034641,GO:0042802,GO:0043167,GO:0043169,GO:0044237,GO:0044248,GO:0044270,GO:0044281,GO:0044424,GO:0044464,GO:0046872,GO:0046914,GO:0071704,GO:1901564,GO:1901565,GO:…	ko:K01673	ko00910,map00910	Pro_CA	target
b0340	MG1655	1S40B	1236	P	Catalyzes the reaction of cyanate with bicarbonate to produce ammonia and carbon dioxide	cynS	GO:0003674,GO:0003824,GO:0005575,GO:0005622,GO:0005623,GO:0005737,GO:0006082,GO:0006807,GO:0008150,GO:0008152,GO:0008824,GO:0009056,GO:0009439,GO:0009440,GO:0009987,GO:0016829,GO:0016840,GO:0034641,GO:0044237,GO:0044248,GO:0044270,GO:0044281,GO:0044424,GO:0044464,GO:0071704,GO:1901564,GO:1901565,GO:1901575	ko:K01725	ko00910,map00910	Cyanate_lyase	non-target
b0341	MG1655	1RRH1	1236	P	transporter	cynX	GO:0005575,GO:0005623,GO:0005886,GO:0006082,GO:0006807,GO:0008150,GO:0008152,GO:0009056,GO:0009439,GO:0009440,GO:0009987,GO:0016020,GO:0034641,GO:0044237,GO:0044248,GO:0044270,GO:0044281,GO:0044464,GO:0071704,GO:0071944,GO:1901564,GO:1901565,GO:1901575	ko:K03449	-	MFS_1	non-target
b0342	MG1655	1S0KA	1236	S	May assist cellular detoxification by acetylating non- metabolizable pyranosides, thereby preventing their reentry into the cell	lacA	GO:0003674,GO:0003824,GO:0005488,GO:0005515,GO:0005575,GO:0005622,GO:0005623,GO:0005737,GO:0008374,GO:0008870,GO:0016407,GO:0016413,GO:0016740,GO:0016746,GO:0016747,GO:0042802,GO:0044424,GO:0044464	ko:K00633	-	Hexapep,Hexapep_2,Mac	target
b0343	MG1655	1RMRW	1236	P	Responsible for transport of beta-galactosides into the cell, with the concomitant import of a proton (symport system). Can transport lactose, melibiose, lactulose or the analog methyl- 1-thio-beta,D-galactopyranoside (TMG), but not sucrose or fructose. The substrate specificity is directed toward the galactopyranosyl moiety of the substrate	lacY	GO:0003674,GO:0005215,GO:0005351,GO:0005402,GO:0005488,GO:0005575,GO:0005623,GO:0005886,GO:0005887,GO:0006810,GO:0006811,GO:0006812,GO:0008150,GO:0008324,GO:0008643,GO:0015075,GO:0015077,GO:0015078,GO:0015144,GO:0015154,GO:0015155,GO:0015157,GO:0015291,GO:0015293,GO:0015294,GO:0015295,GO:0015318,GO:0015528,GO:0015672,GO:0015766,GO:0015767,GO:0015772,GO:0016020,GO:0016021,GO:0022804,GO:0022857,GO:…	ko:K02532	-	LacY_symp	non-target
b0344	MG1655	1RMER	1236	G	Belongs to the glycosyl hydrolase 2 family	lacZ	GO:0000287,GO:0003674,GO:0003824,GO:0004553,GO:0004565,GO:0005488,GO:0005515,GO:0005575,GO:0005975,GO:0005984,GO:0005988,GO:0005990,GO:0008150,GO:0008152,GO:0009056,GO:0009311,GO:0009313,GO:0009341,GO:0009987,GO:0015925,GO:0016052,GO:0016787,GO:0016798,GO:0031420,GO:0032991,GO:0042802,GO:0043167,GO:0043169,GO:0044237,GO:0044238,GO:0044248,GO:0044262,GO:0044275,GO:0046352,GO:0046872,GO:0071704,GO:…	ko:K01190,ko:K12111	ko00052,ko00511,ko00600,ko01100,map00052,map00511,map00600,map01100	Bgal_small_N,DUF4981,Glyco_hydro_2,Glyco_hydro_2_C,Glyco_hydro_2_N	target
b0345	MG1655	1RMGU	1236	K	binds specific sites in lac operon resulting in DNA looping between the operators	lacI	GO:0000976,GO:0000984,GO:0000986,GO:0000987,GO:0001017,GO:0001067,GO:0001130,GO:0001131,GO:0001141,GO:0001217,GO:0003674,GO:0003676,GO:0003677,GO:0003690,GO:0003700,GO:0005488,GO:0005515,GO:0006355,GO:0008150,GO:0009889,GO:0009890,GO:0009892,GO:0010468,GO:0010556,GO:0010558,GO:0010605,GO:0010629,GO:0019219,GO:0019222,GO:0031323,GO:0031324,GO:0031326,GO:0031327,GO:0042802,GO:0043565,GO:0044212,GO:…	-	-	LacI,Peripla_BP_3	target
b0346	MG1655	1RYF9	1236	K	Activator of the mhpABCDFE operon coding for components of the 3-hydroxyphenylpropionate degradation pathway	mhpR	GO:0003674,GO:0003676,GO:0003677,GO:0003700,GO:0005488,GO:0006355,GO:0008150,GO:0009889,GO:0009890,GO:0009892,GO:0010468,GO:0010556,GO:0010558,GO:0010605,GO:0010629,GO:0019219,GO:0019222,GO:0031323,GO:0031324,GO:0031326,GO:0031327,GO:0045892,GO:0045934,GO:0048519,GO:0048523,GO:0050789,GO:0050794,GO:0051171,GO:0051172,GO:0051252,GO:0051253,GO:0060255,GO:0065007,GO:0080090,GO:0097159,GO:0140110,GO:…	ko:K05818	-	HTH_IclR,IclR	non-target
b0347	MG1655	1SYDP	1236	CH	Catalyzes the insertion of one atom of molecular oxygen into position 2 of the phenyl ring of 3-(3- hydroxyphenyl)propionate (3-HPP) and hydroxycinnamic acid (3HCI)	mhpA	GO:0006066,GO:0006082,GO:0006725,GO:0008150,GO:0008152,GO:0009056,GO:0009987,GO:0016054,GO:0019439,GO:0019622,GO:0019752,GO:0032787,GO:0043436,GO:0044237,GO:0044248,GO:0044281,GO:0044282,GO:0046164,GO:0046395,GO:0046435,GO:0071704,GO:0072329,GO:1901360,GO:1901361,GO:1901575,GO:1901615,GO:1901616	ko:K05712	ko00360,ko01120,ko01220,map00360,map01120,map01220	FAD_binding_3	non-target
b0348	MG1655	1RR43	1236	S	Catalyzes the non-heme iron(II)-dependent oxidative cleavage of 2,3-dihydroxyphenylpropionic acid and 2,3- dihydroxicinnamic acid into 2-hydroxy-6-ketononadienedioate and 2- hydroxy-6-ketononatrienedioate, respectively	mhpB	GO:0003674,GO:0003824,GO:0005488,GO:0005506,GO:0006066,GO:0006082,GO:0006725,GO:0008150,GO:0008152,GO:0008198,GO:0009056,GO:0009698,GO:0009987,GO:0016054,GO:0016491,GO:0016701,GO:0016702,GO:0019439,GO:0019622,GO:0019748,GO:0019752,GO:0032787,GO:0043167,GO:0043169,GO:0043436,GO:0044237,GO:0044248,GO:0044281,GO:0044282,GO:0046164,GO:0046271,GO:0046395,GO:0046435,GO:0046872,GO:0046914,GO:0047070,GO:…	ko:K04099,ko:K05713	ko00360,ko00627,ko01120,ko01220,map00360,map00627,map01120,map01220	LigB	non-target
b0349	MG1655	1T1TK	1236	S	Catalyzes the cleavage of the C5-C6 bond of 2-hydroxy-6- oxononadienedioate and 2-hydroxy-6-oxononatrienedioate, a dienol ring fission product of the bacterial meta-cleavage pathway for degradation of phenylpropionic acid	mhpC	GO:0003674,GO:0003824,GO:0005575,GO:0005622,GO:0005623,GO:0005737,GO:0006066,GO:0006082,GO:0006725,GO:0008150,GO:0008152,GO:0009056,GO:0009987,GO:0016054,GO:0016787,GO:0016822,GO:0016823,GO:0018771,GO:0019439,GO:0019622,GO:0019752,GO:0032787,GO:0043436,GO:0044237,GO:0044248,GO:0044281,GO:0044282,GO:0044424,GO:0044464,GO:0046164,GO:0046395,GO:0046435,GO:0052823,GO:0071704,GO:0072329,GO:1901360,GO:…	ko:K05714,ko:K10222	ko00360,ko00621,ko01100,ko01120,ko01220,map00360,map00621,map01100,map01120,map01220	Abhydrolase_1	target
b0350	MG1655	1RMZ4	1236	Q	Catalyzes the conversion of 2-hydroxypentadienoic acid (enolic form of 2-oxopent-4-enoate) to 4-hydroxy-2-ketopentanoic acid	mhpD	GO:0003674,GO:0003824,GO:0005488,GO:0005515,GO:0005575,GO:0005622,GO:0005623,GO:0005737,GO:0006725,GO:0008150,GO:0008152,GO:0008684,GO:0009056,GO:0009987,GO:0016829,GO:0016835,GO:0016836,GO:0019439,GO:0030145,GO:0042802,GO:0043167,GO:0043169,GO:0044237,GO:0044248,GO:0044424,GO:0044464,GO:0046872,GO:0046914	ko:K02554	ko00360,ko00362,ko00621,ko00622,ko01100,ko01120,ko01220,map00360,map00362,map00621,map00622,map01100,map01120,map01220	FAA_hydrolase	non-target
b0351	MG1655	1RNDJ	1236	Q	Catalyzes the conversion of acetaldehyde to acetyl-CoA, using NAD( ) and coenzyme A. Is the final enzyme in the meta- cleavage pathway for the degradation of	mhpF	GO:0003674,GO:0003824,GO:0008150,GO:0008152,GO:0008774,GO:0016491,GO:0016620,GO:0016903,GO:0055114	ko:K04073	ko00360,ko00362,ko00620,ko00621,ko00622,ko00650,ko01100,ko01120,ko01220,map00360,map00362,map00620,map00621,map00622,map00650,map01100,map01120,map01220	AcetDehyd-dimer,Semialdhyde_dh	non-target
b0352	MG1655	1RPPW	1236	E	Catalyzes the retro-aldol cleavage of 4-hydroxy-2- oxopentanoate to pyruvate and acetaldehyde. Is involved in the meta-cleavage pathway for the degradation of	mhpE	GO:0003674,GO:0003824,GO:0008701,GO:0016829,GO:0016830,GO:0016833	ko:K01649,ko:K01666	ko00290,ko00360,ko00362,ko00620,ko00621,ko00622,ko01100,ko01110,ko01120,ko01210,ko01220,ko01230,map00290,map00360,map00362,map00620,map00621,map00622,map01100,map01110,map01120,map01210,map01220,map01230	DmpG_comm,HMGL-like	non-target
b0353	MG1655	1RXX6	1236	P	Uptake of 3-(3-hydroxyphenyl)propionate (3HPP) across the cytoplasmic membrane. Transport is driven by the proton motive force. Does not transport benzoate, 3-hydroxybenzoate or gentisate	mhpT	GO:0005575,GO:0005623,GO:0005886,GO:0016020,GO:0044464,GO:0071944	ko:K05819	-	MFS_1,Sugar_tr	non-target
b0354	MG1655	1S5V0	1236	S	Uncharacterized protein conserved in bacteria (DUF2058)	yaiL	GO:0005575,GO:0005622,GO:0005623,GO:0005737,GO:0005829,GO:0044424,GO:0044444,GO:0044464	ko:K09912	-	DUF2058	target
b0355	MG1655	1RMR3	1236	S	Serine hydrolase involved in the detoxification of formaldehyde	fghA	GO:0003674,GO:0003824,GO:0004416,GO:0005488,GO:0005515,GO:0006081,GO:0008150,GO:0008152,GO:0009056,GO:0009636,GO:0009987,GO:0010033,GO:0016043,GO:0016787,GO:0016788,GO:0016790,GO:0016999,GO:0017001,GO:0017144,GO:0018738,GO:0022607,GO:0042221,GO:0042802,GO:0043933,GO:0044085,GO:0044237,GO:0044248,GO:0044281,GO:0044282,GO:0046185,GO:0046292,GO:0046294,GO:0050896,GO:0051259,GO:0051260,GO:0051262,GO:…	ko:K01070	ko00680,ko01120,ko01200,map00680,map01120,map01200	Esterase	target
b0356	MG1655	1RNQ4	1236	C	Has high formaldehyde dehydrogenase activity in the presence of glutathione and catalyzes the oxidation of normal alcohols in a reaction that is not GSH-dependent	adhC	GO:0003674,GO:0003824,GO:0004022,GO:0004024,GO:0005488,GO:0005515,GO:0005575,GO:0005622,GO:0005623,GO:0005737,GO:0005829,GO:0006081,GO:0008150,GO:0008152,GO:0008270,GO:0009056,GO:0009636,GO:0009987,GO:0010033,GO:0016491,GO:0016614,GO:0016616,GO:0016999,GO:0017001,GO:0017144,GO:0042221,GO:0042802,GO:0043167,GO:0043169,GO:0044237,GO:0044248,GO:0044281,GO:0044282,GO:0044424,GO:0044444,GO:0044464,GO:…	ko:K00121	ko00010,ko00071,ko00350,ko00625,ko00626,ko00680,ko00830,ko00980,ko00982,ko01100,ko01110,ko01120,ko01130,ko01200,ko01220,ko05204,map00010,map00071,map00350,map00625,map00626,map00680,map00830,map00980,map00982,map01100,map01110,map01120,map01130,map01200,map01220,map05204	ADH_N,ADH_zinc_N	target
b0357	MG1655	1S6I2	1236	K	Repressor of the frmRAB operon	frmR	GO:0006355,GO:0008150,GO:0009889,GO:0009890,GO:0009892,GO:0010468,GO:0010556,GO:0010558,GO:0010605,GO:0010629,GO:0019219,GO:0019222,GO:0031323,GO:0031324,GO:0031326,GO:0031327,GO:0045892,GO:0045934,GO:0048519,GO:0048523,GO:0050789,GO:0050794,GO:0051171,GO:0051172,GO:0051252,GO:0051253,GO:0060255,GO:0065007,GO:0080090,GO:1902679,GO:1903506,GO:1903507,GO:2000112,GO:2000113,GO:2001141	-	-	Trns_repr_metal	target
b0358	MG1655	1S8RC	1236	-	-	yaiO	GO:0005575,GO:0005623,GO:0009279,GO:0016020,GO:0019867,GO:0030312,GO:0030313,GO:0031975,GO:0044462,GO:0044464,GO:0071944	-	-	-	non-target
b0360	MG1655	1S7WV	1236	L	transposase activity	-	-	ko:K07483	-	HTH_Tnp_1	non-target
b0363	MG1655	1S1XD	1236	M	transferase activity, transferring glycosyl groups	yaiP	GO:0006950,GO:0006974,GO:0008150,GO:0009987,GO:0033554,GO:0050896,GO:0051716	-	-	Glycos_transf_2	non-target
b0364	MG1655	1S7I4	1236	S	hydrolase activity	yaiS	-	-	-	PIG-L	target
b0365	MG1655	1RRRT	1236	P	Sulfate starvation-induced protein 1	tauA	GO:0003674,GO:0005215,GO:0005575,GO:0005623,GO:0006810,GO:0006811,GO:0006820,GO:0006950,GO:0007154,GO:0008150,GO:0009267,GO:0009605,GO:0009970,GO:0009987,GO:0009991,GO:0015711,GO:0015734,GO:0015849,GO:0030288,GO:0030313,GO:0031667,GO:0031668,GO:0031669,GO:0031975,GO:0033554,GO:0042594,GO:0042597,GO:0042908,GO:0044464,GO:0050896,GO:0051179,GO:0051234,GO:0051716,GO:0071496,GO:0071702,GO:0071705,GO:…	ko:K15551	ko00920,ko02010,map00920,map02010	NMT1,OpuAC	target
b0366	MG1655	1RPAF	1236	P	Part of the ABC transporter complex TauABC involved in taurine import. Responsible for energy coupling to the transport system	tauB	GO:0000166,GO:0003674,GO:0005488,GO:0005524,GO:0006950,GO:0007154,GO:0008144,GO:0008150,GO:0009267,GO:0009605,GO:0009987,GO:0009991,GO:0010438,GO:0017076,GO:0030554,GO:0031667,GO:0031668,GO:0031669,GO:0032553,GO:0032555,GO:0032559,GO:0033554,GO:0035639,GO:0036094,GO:0042594,GO:0043167,GO:0043168,GO:0050896,GO:0051716,GO:0071496,GO:0097159,GO:0097367,GO:1901265,GO:1901363	ko:K10831	ko00920,ko02010,map00920,map02010	ABC_tran	target
b0367	MG1655	1RQ0A	1236	P	Taurine transport system permease protein	tauC	GO:0003674,GO:0005215,GO:0005575,GO:0005623,GO:0005886,GO:0005887,GO:0006810,GO:0006950,GO:0007154,GO:0008150,GO:0009267,GO:0009605,GO:0009987,GO:0009991,GO:0010438,GO:0016020,GO:0016021,GO:0022857,GO:0031224,GO:0031226,GO:0031667,GO:0031668,GO:0031669,GO:0033554,GO:0042594,GO:0042908,GO:0042910,GO:0042918,GO:0042959,GO:0044425,GO:0044459,GO:0044464,GO:0050896,GO:0051179,GO:0051234,GO:0051716,GO:…	ko:K15552	ko00920,ko02010,map00920,map02010	BPD_transp_1	non-target
b0368	MG1655	1RQRU	1236	Q	Catalyzes the conversion of taurine and alpha ketoglutarate to sulfite, aminoacetaldehyde and succinate. Required for the utilization of taurine (2-aminoethanesulfonic acid) as an alternative sulfur source. Pentane-sulfonic acid, 3- (N-morpholino)propanesulfonic acid and 1,3-dioxo-2- isoindolineethanesulfonic acid are also substrates for this enzyme	tauD	GO:0000907,GO:0000908,GO:0003674,GO:0003824,GO:0005575,GO:0005622,GO:0005623,GO:0005737,GO:0006790,GO:0008150,GO:0008152,GO:0009056,GO:0009987,GO:0016491,GO:0016705,GO:0016706,GO:0044237,GO:0044248,GO:0044273,GO:0044424,GO:0044464,GO:0051213,GO:0055114	ko:K03119	ko00430,ko00920,map00430,map00920	TauD	non-target
b0369	MG1655	1RP6Q	1236	H	Belongs to the ALAD family	hemB	GO:0000287,GO:0003674,GO:0003824,GO:0004655,GO:0005488,GO:0005575,GO:0005622,GO:0005623,GO:0005737,GO:0005829,GO:0006725,GO:0006778,GO:0006779,GO:0006783,GO:0006807,GO:0008150,GO:0008152,GO:0008270,GO:0009058,GO:0009987,GO:0016829,GO:0016835,GO:0016836,GO:0018130,GO:0019438,GO:0033013,GO:0033014,GO:0034641,GO:0042168,GO:0042440,GO:0043167,GO:0043169,GO:0044237,GO:0044249,GO:0044271,GO:0044424,GO:…	ko:K01698	ko00860,ko01100,ko01110,ko01120,map00860,map01100,map01110,map01120	ALAD	target
b0372	MG1655	1RR4F	1236	L	COG2801 Transposase and inactivated derivatives	insF	GO:0008150,GO:0009987,GO:0032196	ko:K07497	-	HTH_21,rve	non-target
b0373	MG1655	1S69Y	1236	L	transposase activity	-	GO:0005575,GO:0005623,GO:0006139,GO:0006259,GO:0006310,GO:0006313,GO:0006725,GO:0006807,GO:0008150,GO:0008152,GO:0009279,GO:0009405,GO:0009987,GO:0016020,GO:0019867,GO:0030260,GO:0030312,GO:0030313,GO:0031975,GO:0032196,GO:0034641,GO:0043170,GO:0044237,GO:0044238,GO:0044260,GO:0044403,GO:0044409,GO:0044419,GO:0044462,GO:0044464,GO:0046483,GO:0051701,GO:0051704,GO:0051806,GO:0051828,GO:0071704,GO:…	ko:K07483	-	HTH_Tnp_1	non-target
b0375	MG1655	1RSN8	1236	K	Involved in oxidative stress resistance	iprA	-	-	-	HTH_46	non-target
b0376	MG1655	1RPF1	1236	M	Hydrolyzes the cross-linked dimers tetrapentapeptide (D45) and tetratetrapeptide (D44). Removes the terminal D-alanine from muropeptides and disaccharide pentapeptide M5 with a C- terminal D-Ala-D-Ala dipeptide. Associated with recycling and remodeling of peptidoglycan (PG)	ampH	GO:0000270,GO:0003674,GO:0003824,GO:0004175,GO:0004180,GO:0005488,GO:0006022,GO:0006026,GO:0006027,GO:0006508,GO:0006807,GO:0008144,GO:0008150,GO:0008152,GO:0008233,GO:0008238,GO:0008360,GO:0008658,GO:0009056,GO:0009057,GO:0009253,GO:0016787,GO:0019538,GO:0022603,GO:0022604,GO:0030203,GO:0031406,GO:0033218,GO:0033293,GO:0036094,GO:0043167,GO:0043168,GO:0043170,GO:0043177,GO:0044238,GO:0050789,GO:…	ko:K18988	-	Beta-lactamase	non-target
b0377	MG1655	1T1PR	1236	U	Uptake of antimicrobial peptides. Required for the transport of microcin B17 (MccB17), microcin 25 (Mcc25) and proline-rich antimicrobial peptides into the cell	sbmA	GO:0003674,GO:0005215,GO:0005575,GO:0005623,GO:0005886,GO:0005887,GO:0006810,GO:0006855,GO:0008150,GO:0015238,GO:0015291,GO:0015638,GO:0015833,GO:0015893,GO:0016020,GO:0016021,GO:0019534,GO:0022804,GO:0022857,GO:0031224,GO:0031226,GO:0042221,GO:0042493,GO:0042884,GO:0042885,GO:0042886,GO:0042887,GO:0042891,GO:0042895,GO:0044425,GO:0044459,GO:0044464,GO:0046677,GO:0050896,GO:0051179,GO:0051234,GO:…	ko:K17938	-	SbmA_BacA	non-target
b0378	MG1655	1RQ61	1236	S	response to peptide	yaiW	GO:0005575,GO:0005622,GO:0005623,GO:0005737,GO:0005829,GO:0008150,GO:0009279,GO:0010033,GO:0010243,GO:0016020,GO:0019867,GO:0030312,GO:0030313,GO:0031240,GO:0031975,GO:0042221,GO:0044424,GO:0044425,GO:0044444,GO:0044462,GO:0044464,GO:0050896,GO:0071944,GO:0098552,GO:1901652,GO:1901698,GO:1901700	-	-	DUF1615	non-target
b0379	MG1655	1S9IH	1236	S	Protein of unknown function (DUF2755)	yaiY	GO:0005575,GO:0005623,GO:0005886,GO:0016020,GO:0044464,GO:0071944	-	-	DUF2755	target
b0380	MG1655	1SA26	1236	S	Protein of unknown function (DUF2754)	yaiZ	GO:0005575,GO:0005623,GO:0005886,GO:0016020,GO:0044464,GO:0071944	-	-	DUF2754	non-target
b0381	MG1655	1RMTM	1236	F	Cell wall formation	ddl	GO:0000270,GO:0003674,GO:0003824,GO:0005575,GO:0005622,GO:0005623,GO:0005737,GO:0005829,GO:0006022,GO:0006023,GO:0006024,GO:0006807,GO:0008150,GO:0008152,GO:0008716,GO:0009058,GO:0009059,GO:0009252,GO:0009273,GO:0009314,GO:0009628,GO:0009987,GO:0010165,GO:0010212,GO:0016874,GO:0016879,GO:0016881,GO:0030203,GO:0034645,GO:0042546,GO:0043170,GO:0044036,GO:0044038,GO:0044085,GO:0044237,GO:0044249,GO:…	ko:K01921	ko00473,ko00550,ko01100,ko01502,map00473,map00550,map01100,map01502	Dala_Dala_lig_C,Dala_Dala_lig_N	target
b0382	MG1655	1SB6X	1236	J	Inhibits RpoS proteolysis by regulating RssB activity, thereby increasing the stability of the sigma stress factor RpoS especially during phosphate starvation, but also in stationary phase and during nitrogen starvation. Its effect on RpoS stability is due to its interaction with RssB, which probably blocks the interaction of RssB with RpoS, and the consequent delivery of the RssB-RpoS complex to…	iraP	GO:0000988,GO:0000989,GO:0003674,GO:0006355,GO:0006950,GO:0007154,GO:0008150,GO:0009267,GO:0009605,GO:0009889,GO:0009891,GO:0009892,GO:0009893,GO:0009894,GO:0009895,GO:0009987,GO:0009991,GO:0010468,GO:0010556,GO:0010557,GO:0010604,GO:0010605,GO:0010628,GO:0016036,GO:0019219,GO:0019222,GO:0031323,GO:0031325,GO:0031326,GO:0031328,GO:0031667,GO:0031668,GO:0031669,GO:0033554,GO:0042176,GO:0042177,GO:…	-	-	Anti-adapt_IraP	target
b0383	MG1655	1RNG8	1236	P	Belongs to the alkaline phosphatase family	phoA	GO:0000287,GO:0003674,GO:0003824,GO:0004035,GO:0004721,GO:0005488,GO:0005575,GO:0005623,GO:0006464,GO:0006470,GO:0006793,GO:0006796,GO:0006807,GO:0008150,GO:0008152,GO:0008270,GO:0009987,GO:0016311,GO:0016491,GO:0016695,GO:0016787,GO:0016788,GO:0016791,GO:0019538,GO:0030288,GO:0030313,GO:0030613,GO:0031975,GO:0033748,GO:0036211,GO:0042578,GO:0042597,GO:0043167,GO:0043169,GO:0043170,GO:0043412,GO:…	ko:K01077	ko00730,ko00790,ko01100,ko02020,map00730,map00790,map01100,map02020	Alk_phosphatase	non-target
b0384	MG1655	1S6R3	1236	S	psiF repeat	psiF	-	-	-	PsiF_repeat	non-target
b0385	MG1655	1RPR0	1236	T	diguanylate cyclase. The last member of a cascade of expressed proteins, its expression requires YdaM. AdrA production induces biosynthesis of cellulose in some E.coli isolates, but not in K12 strains. Cyclic-di-GMP is a second messenger which controls cell surface-associated traits in bacteria	adrA	GO:0003674,GO:0003824,GO:0016740,GO:0016772,GO:0016779,GO:0052621	ko:K18968	ko02026,map02026	GGDEF,MASE2	non-target
b0386	MG1655	1RNQK	1236	E	Catalyzes the reduction of 1-pyrroline-5-carboxylate (PCA) to L-proline	proC	GO:0003674,GO:0003824,GO:0004735,GO:0005488,GO:0005515,GO:0005575,GO:0005622,GO:0005623,GO:0005737,GO:0005829,GO:0006082,GO:0006520,GO:0006560,GO:0006561,GO:0006807,GO:0008150,GO:0008152,GO:0008652,GO:0009058,GO:0009064,GO:0009084,GO:0009987,GO:0016053,GO:0016491,GO:0016645,GO:0016646,GO:0017144,GO:0018130,GO:0019752,GO:0042802,GO:0043436,GO:0044237,GO:0044238,GO:0044249,GO:0044281,GO:0044283,GO:…	ko:K00286	ko00330,ko01100,ko01110,ko01130,ko01230,map00330,map01100,map01110,map01130,map01230	F420_oxidored,P5CR_dimer	target
b0387	MG1655	1S3QM	1236	S	Belongs to the UPF0178 family	yaiI	-	ko:K09768	-	DUF188	target
b0388	MG1655	1S7WF	1236	F	Catalyzes the specific phosphorylation of the 3-hydroxyl group of shikimic acid using ATP as a cosubstrate	aroL	GO:0000287,GO:0003674,GO:0003824,GO:0004765,GO:0005488,GO:0006082,GO:0006520,GO:0006725,GO:0006793,GO:0006796,GO:0006807,GO:0008150,GO:0008152,GO:0008652,GO:0009058,GO:0009072,GO:0009073,GO:0009987,GO:0016053,GO:0016301,GO:0016310,GO:0016740,GO:0016772,GO:0016773,GO:0019438,GO:0019632,GO:0019752,GO:0032787,GO:0043167,GO:0043169,GO:0043436,GO:0044237,GO:0044238,GO:0044249,GO:0044281,GO:0044283,GO:…	ko:K00891	ko00400,ko01100,ko01110,ko01130,ko01230,map00400,map01100,map01110,map01130,map01230	SKI	non-target
b0389	MG1655	1SE9W	1236	S	YaiA protein	yaiA	-	-	-	YaiA	target
b0390	MG1655	1RQJ0	1236	E	AroM protein	aroM	-	ko:K14591	-	AroM	non-target
b0391	MG1655	1S9G3	1236	S	Catalyzes the phosphorolysis of diverse nucleosides, yielding D-ribose 1-phosphate and the respective free bases. Can use uridine, adenosine, guanosine, cytidine, thymidine, inosine and xanthosine as substrates. Also catalyzes the reverse reactions	ppnP	GO:0003674,GO:0003824,GO:0004731,GO:0005575,GO:0005622,GO:0005623,GO:0005737,GO:0005829,GO:0016154,GO:0016740,GO:0016757,GO:0016763,GO:0044424,GO:0044444,GO:0044464	ko:K09913	ko00230,ko00240,map00230,map00240	DUF1255	non-target
b0393	MG1655	1RMNN	1236	J	May be involved in recombination	rdgC	GO:0000018,GO:0003674,GO:0003676,GO:0003677,GO:0003690,GO:0003697,GO:0005488,GO:0005575,GO:0005622,GO:0005623,GO:0005737,GO:0005829,GO:0008150,GO:0009295,GO:0019219,GO:0019222,GO:0031323,GO:0043226,GO:0043228,GO:0043229,GO:0043232,GO:0043590,GO:0044424,GO:0044444,GO:0044464,GO:0050789,GO:0050794,GO:0051052,GO:0051171,GO:0060255,GO:0065007,GO:0080090,GO:0097159,GO:1901363	ko:K03554	-	RdgC	non-target
b0394	MG1655	1RQ3P	1236	GK	Catalyzes the phosphorylation of fructose to fructose-6- P. Has also low level glucokinase activity in vitro. Is not able to phosphorylate D-ribose, D-mannitol, D-sorbitol, inositol, and L-threonine	mak	GO:0003674,GO:0003824,GO:0004396,GO:0005575,GO:0005622,GO:0005623,GO:0005737,GO:0005829,GO:0005975,GO:0005996,GO:0006793,GO:0006796,GO:0008150,GO:0008152,GO:0009987,GO:0016301,GO:0016310,GO:0016740,GO:0016772,GO:0016773,GO:0019200,GO:0019318,GO:0044237,GO:0044238,GO:0044262,GO:0044281,GO:0044424,GO:0044444,GO:0044464,GO:0046835,GO:0071704	ko:K00845,ko:K00847	ko00010,ko00051,ko00052,ko00500,ko00520,ko00521,ko00524,ko01100,ko01110,ko01120,ko01130,ko01200,map00010,map00051,map00052,map00500,map00520,map00521,map00524,map01100,map01110,map01120,map01130,map01200	ROK	target
b0396	MG1655	1RRZF	1236	EGP	transport or processing of arabinose polymers	araJ	GO:0005575,GO:0005623,GO:0005886,GO:0016020,GO:0044464,GO:0071944	ko:K08156	-	MFS_1	non-target
b0397	MG1655	1RQFM	1236	L	SbcCD cleaves DNA hairpin structures. These structures can inhibit DNA replication and are intermediates in certain DNA recombination reactions. The complex acts as a 3'- 5' double strand exonuclease that can open hairpins. It also has a 5' single-strand endonuclease activity	sbcC	GO:0000014,GO:0003674,GO:0003824,GO:0004518,GO:0004519,GO:0004520,GO:0004527,GO:0004529,GO:0004536,GO:0006139,GO:0006259,GO:0006260,GO:0006281,GO:0006310,GO:0006725,GO:0006807,GO:0006950,GO:0006974,GO:0008150,GO:0008152,GO:0008296,GO:0008408,GO:0009058,GO:0009059,GO:0009987,GO:0016787,GO:0016788,GO:0016796,GO:0016895,GO:0033554,GO:0034641,GO:0034645,GO:0043170,GO:0044237,GO:0044238,GO:0044249,GO:…	ko:K03546	-	AAA_23,AAA_29,SbcCD_C	non-target
b0398	MG1655	1RP83	1236	L	SbcCD cleaves DNA hairpin structures. These structures can inhibit DNA replication and are intermediates in certain DNA recombination reactions. The complex acts as a 3'- 5' double strand exonuclease that can open hairpins. It also has a 5' single-strand endonuclease activity	sbcD	GO:0000014,GO:0003674,GO:0003824,GO:0004518,GO:0004519,GO:0004520,GO:0004527,GO:0004529,GO:0004536,GO:0006139,GO:0006259,GO:0006281,GO:0006725,GO:0006807,GO:0006950,GO:0006974,GO:0008150,GO:0008152,GO:0009987,GO:0016787,GO:0016788,GO:0033554,GO:0034641,GO:0043170,GO:0044237,GO:0044238,GO:0044260,GO:0046483,GO:0050896,GO:0051716,GO:0071704,GO:0090304,GO:0090305,GO:0140097,GO:1901360,GO:1990238	ko:K03547	-	Metallophos,SbcD_C	non-target
b0399	MG1655	1RN41	1236	K	phosphate regulon transcriptional regulatory protein PhoB	phoB	GO:0001098,GO:0001108,GO:0003674,GO:0005488,GO:0005515,GO:0005575,GO:0005622,GO:0005623,GO:0005737,GO:0006355,GO:0008150,GO:0009889,GO:0010468,GO:0010556,GO:0019219,GO:0019222,GO:0031323,GO:0031326,GO:0042802,GO:0043254,GO:0044087,GO:0044424,GO:0044464,GO:0050789,GO:0050794,GO:0051128,GO:0051171,GO:0051252,GO:0060255,GO:0065007,GO:0080090,GO:1903506,GO:2000112,GO:2000142,GO:2001141	ko:K07657	ko02020,map02020	Response_reg,Trans_reg_C	non-target
b0400	MG1655	1RN0F	1236	T	Phosphate regulon sensor protein PhoR	phoR	GO:0000155,GO:0000160,GO:0003674,GO:0003824,GO:0004672,GO:0004673,GO:0004721,GO:0005575,GO:0005623,GO:0005886,GO:0006464,GO:0006468,GO:0006470,GO:0006793,GO:0006796,GO:0006807,GO:0006950,GO:0007154,GO:0007165,GO:0008150,GO:0008152,GO:0009267,GO:0009605,GO:0009987,GO:0009991,GO:0016020,GO:0016021,GO:0016036,GO:0016301,GO:0016310,GO:0016311,GO:0016740,GO:0016772,GO:0016773,GO:0016775,GO:0016787,GO:…	ko:K07636	ko02020,map02020	DUF3329,HATPase_c,HisKA,PAS,PAS_8	non-target
b0401	MG1655	1RR3P	1236	E	Component of the transport system for branched-chain amino acids	brnQ	GO:0003333,GO:0003674,GO:0005215,GO:0005304,GO:0005342,GO:0005575,GO:0005623,GO:0005886,GO:0006810,GO:0006811,GO:0006812,GO:0006820,GO:0006855,GO:0006865,GO:0008150,GO:0008324,GO:0008509,GO:0008514,GO:0015075,GO:0015171,GO:0015175,GO:0015179,GO:0015188,GO:0015190,GO:0015238,GO:0015318,GO:0015658,GO:0015711,GO:0015803,GO:0015804,GO:0015807,GO:0015818,GO:0015820,GO:0015829,GO:0015849,GO:0015893,GO:…	ko:K03311	-	Branch_AA_trans	non-target
b0402	MG1655	1RNHF	1236	E	Permease that is involved in the transport across the cytoplasmic membrane of proline	proY	GO:0005575,GO:0005623,GO:0005886,GO:0016020,GO:0044464,GO:0071944	ko:K03293,ko:K11736	-	AA_permease	target
b0403	MG1655	1RQHM	1236	G	May play a role in regulating the intracellular level of maltotriose. Cleaves glucose from the reducing end of maltotriose and longer maltodextrins with a chain length of up to 7 glucose units	malZ	GO:0000272,GO:0003674,GO:0003824,GO:0004553,GO:0004558,GO:0005575,GO:0005622,GO:0005623,GO:0005737,GO:0005975,GO:0005976,GO:0006073,GO:0008150,GO:0008152,GO:0009056,GO:0009057,GO:0009251,GO:0009311,GO:0009313,GO:0009987,GO:0015926,GO:0016052,GO:0016787,GO:0016798,GO:0030978,GO:0030980,GO:0043170,GO:0044042,GO:0044237,GO:0044238,GO:0044247,GO:0044248,GO:0044260,GO:0044262,GO:0044264,GO:0044275,GO:…	ko:K01187,ko:K21575	ko00052,ko00500,ko01100,map00052,map00500,map01100	Alpha-amylase,Alpha-amylase_N,Malt_amylase_C	non-target
b0404	MG1655	1S9IZ	1236	I	Converts holo-ACP to apo-ACP by hydrolytic cleavage of the phosphopantetheine prosthetic group from ACP	acpH	GO:0003674,GO:0003824,GO:0006082,GO:0006629,GO:0006631,GO:0006633,GO:0008081,GO:0008150,GO:0008152,GO:0008610,GO:0008770,GO:0009058,GO:0009987,GO:0016053,GO:0016787,GO:0016788,GO:0019752,GO:0032787,GO:0042578,GO:0043436,GO:0044237,GO:0044238,GO:0044249,GO:0044255,GO:0044281,GO:0044283,GO:0046394,GO:0071704,GO:0072330,GO:0140096,GO:1901576	ko:K08682	ko00770,map00770	ACP_PD	target
b0405	MG1655	1RMKW	1236	F	Transfers and isomerizes the ribose moiety from AdoMet to the 7-aminomethyl group of 7-deazaguanine (preQ1-tRNA) to give epoxyqueuosine (oQ-tRNA)	queA	GO:0002097,GO:0002099,GO:0003674,GO:0003824,GO:0005575,GO:0005622,GO:0005623,GO:0005737,GO:0005829,GO:0006139,GO:0006396,GO:0006399,GO:0006400,GO:0006725,GO:0006807,GO:0008033,GO:0008150,GO:0008152,GO:0008616,GO:0009058,GO:0009116,GO:0009119,GO:0009163,GO:0009314,GO:0009451,GO:0009628,GO:0009987,GO:0010467,GO:0016070,GO:0016740,GO:0016853,GO:0018130,GO:0019438,GO:0034404,GO:0034470,GO:0034641,GO:…	ko:K07568	-	Queuosine_synth	non-target
b0406	MG1655	1RMY3	1236	F	Catalyzes the base-exchange of a guanine (G) residue with the queuine precursor 7-aminomethyl-7-deazaguanine (PreQ1) at position 34 (anticodon wobble position) in tRNAs with GU(N) anticodons (tRNA-Asp, -Asn, -His and -Tyr). Catalysis occurs through a double-displacement mechanism. The nucleophile active site attacks the C1' of nucleotide 34 to detach the guanine base from the RNA, forming a coval…	tgt	GO:0002097,GO:0002099,GO:0003674,GO:0003824,GO:0005488,GO:0005575,GO:0005622,GO:0005623,GO:0005737,GO:0005829,GO:0006139,GO:0006396,GO:0006399,GO:0006400,GO:0006725,GO:0006807,GO:0008033,GO:0008150,GO:0008152,GO:0008270,GO:0008479,GO:0008616,GO:0009058,GO:0009116,GO:0009119,GO:0009163,GO:0009451,GO:0009987,GO:0010467,GO:0016070,GO:0016740,GO:0016757,GO:0016763,GO:0018130,GO:0019438,GO:0034404,GO:…	ko:K00773	-	TGT	target
b0407	MG1655	1S9NV	1236	U	The SecYEG-SecDF-YajC-YidC holo-translocon (HTL) protein secretase insertase is a supercomplex required for protein secretion, insertion of proteins into membranes, and assembly of membrane protein complexes	yajC	GO:0005575,GO:0005623,GO:0005886,GO:0005887,GO:0016020,GO:0016021,GO:0031224,GO:0031226,GO:0031522,GO:0032991,GO:0044425,GO:0044459,GO:0044464,GO:0071944	ko:K03210	ko02024,ko03060,ko03070,map02024,map03060,map03070	YajC	non-target
b0408	MG1655	1RMIQ	1236	U	Part of the Sec protein translocase complex. Interacts with the SecYEG preprotein conducting channel. SecDF uses the proton motive force (PMF) to complete protein translocation after the ATP-dependent function of SecA	secD	GO:0005575,GO:0005623,GO:0005886,GO:0005887,GO:0006810,GO:0008104,GO:0008150,GO:0015031,GO:0015833,GO:0016020,GO:0016021,GO:0031224,GO:0031226,GO:0033036,GO:0042886,GO:0044425,GO:0044459,GO:0044464,GO:0045184,GO:0051179,GO:0051234,GO:0071702,GO:0071705,GO:0071944	ko:K03072	ko03060,ko03070,map03060,map03070	SecD-TM1,SecD_SecF,Sec_GG	non-target
b0409	MG1655	1RNTY	1236	U	Part of the Sec protein translocase complex. Interacts with the SecYEG preprotein conducting channel. SecDF uses the proton motive force (PMF) to complete protein translocation after the ATP-dependent function of SecA	secF	GO:0005575,GO:0005623,GO:0005886,GO:0005887,GO:0006810,GO:0008104,GO:0008150,GO:0015031,GO:0015833,GO:0016020,GO:0016021,GO:0031224,GO:0031226,GO:0033036,GO:0042886,GO:0044425,GO:0044459,GO:0044464,GO:0045184,GO:0051179,GO:0051234,GO:0071702,GO:0071705,GO:0071944	ko:K03074	ko03060,ko03070,map03060,map03070	SecD_SecF,Sec_GG	target
b0410	MG1655	1S5V4	1236	V	endonuclease activity	yajD	GO:0005575,GO:0005622,GO:0005623,GO:0005737,GO:0005829,GO:0044424,GO:0044444,GO:0044464	-	-	HNH	target
b0411	MG1655	1RMH2	1236	M	Nucleoside-specific channel-forming protein Tsx	tsx	GO:0003674,GO:0005215,GO:0005337,GO:0005575,GO:0005623,GO:0006810,GO:0008150,GO:0009279,GO:0015267,GO:0015288,GO:0015471,GO:0015858,GO:0015931,GO:0015932,GO:0016020,GO:0016021,GO:0016032,GO:0019058,GO:0019867,GO:0022803,GO:0022829,GO:0022857,GO:0030260,GO:0030312,GO:0030313,GO:0031224,GO:0031975,GO:0032991,GO:0044403,GO:0044409,GO:0044419,GO:0044425,GO:0044462,GO:0044464,GO:0046718,GO:0046930,GO:…	ko:K05517	-	Channel_Tsx	non-target
b0412	MG1655	1RQCG	1236	M	Protein of unknown function (DUF3251)	yajI	-	-	-	DUF3251	target
b0413	MG1655	1S3P9	1236	K	Negatively regulates transcription of bacterial ribonucleotide reductase nrd genes and operons by binding to NrdR- boxes	nrdR	GO:0000166,GO:0003674,GO:0003676,GO:0003677,GO:0003690,GO:0005488,GO:0005524,GO:0006355,GO:0008144,GO:0008150,GO:0009889,GO:0009890,GO:0009892,GO:0010468,GO:0010556,GO:0010558,GO:0010605,GO:0010629,GO:0017076,GO:0019219,GO:0019222,GO:0030554,GO:0031323,GO:0031324,GO:0031326,GO:0031327,GO:0032553,GO:0032555,GO:0032559,GO:0035639,GO:0036094,GO:0043167,GO:0043168,GO:0045892,GO:0045934,GO:0048519,GO:…	ko:K07738	-	ATP-cone	non-target
b0414	MG1655	1RN2M	1236	H	Converts 2,5-diamino-6-(ribosylamino)-4(3h)-pyrimidinone 5'-phosphate into 5-amino-6-(ribosylamino)-2,4(1h,3h)- pyrimidinedione 5'-phosphate	ribD	GO:0000166,GO:0003674,GO:0003824,GO:0005488,GO:0006139,GO:0006725,GO:0006766,GO:0006767,GO:0006771,GO:0006807,GO:0008150,GO:0008152,GO:0008703,GO:0008835,GO:0009058,GO:0009110,GO:0009231,GO:0009451,GO:0009987,GO:0016070,GO:0016491,GO:0016614,GO:0016616,GO:0016787,GO:0016810,GO:0016814,GO:0017144,GO:0018130,GO:0019239,GO:0034641,GO:0036094,GO:0042364,GO:0042726,GO:0042727,GO:0043170,GO:0043412,GO:…	ko:K01498,ko:K11752	ko00740,ko01100,ko01110,ko02024,map00740,map01100,map01110,map02024	RibD_C,dCMP_cyt_deam_1	non-target
b0415	MG1655	1S3WD	1236	H	Catalyzes the formation of 6,7-dimethyl-8- ribityllumazine by condensation of 5-amino-6-(D- ribitylamino)uracil with 3,4-dihydroxy-2-butanone 4-phosphate. This is the penultimate step in the biosynthesis of riboflavin	ribH	GO:0000906,GO:0003674,GO:0003824,GO:0005575,GO:0005622,GO:0005623,GO:0005737,GO:0005829,GO:0006766,GO:0006767,GO:0006771,GO:0006807,GO:0008150,GO:0008152,GO:0009058,GO:0009110,GO:0009231,GO:0009987,GO:0016740,GO:0016765,GO:0017144,GO:0018130,GO:0034641,GO:0042364,GO:0042726,GO:0042727,GO:0044237,GO:0044249,GO:0044271,GO:0044281,GO:0044283,GO:0044424,GO:0044444,GO:0044464,GO:0046483,GO:0071704,GO:…	ko:K00794	ko00740,ko01100,ko01110,map00740,map01100,map01110	DMRL_synthase	target
b0416	MG1655	1S6AJ	1236	K	Involved in transcription antitermination. Required for transcription of ribosomal RNA (rRNA) genes. Binds specifically to the boxA antiterminator sequence of the ribosomal RNA (rrn) operons	nusB	GO:0005575,GO:0005622,GO:0005623,GO:0005737,GO:0005829,GO:0006139,GO:0006351,GO:0006353,GO:0006725,GO:0006807,GO:0008150,GO:0008152,GO:0009058,GO:0009059,GO:0009987,GO:0010467,GO:0016070,GO:0018130,GO:0019438,GO:0032774,GO:0034641,GO:0034645,GO:0034654,GO:0043170,GO:0044237,GO:0044238,GO:0044249,GO:0044260,GO:0044271,GO:0044424,GO:0044444,GO:0044464,GO:0046483,GO:0071704,GO:0090304,GO:0097659,GO:…	ko:K03625	-	NusB	non-target
b0417	MG1655	1RNHU	1236	F	Catalyzes the ATP-dependent phosphorylation of thiamine- monophosphate (TMP) to form thiamine-pyrophosphate (TPP), the active form of vitamin B1	thiL	GO:0000166,GO:0000287,GO:0003674,GO:0003824,GO:0005488,GO:0005524,GO:0006725,GO:0006732,GO:0006766,GO:0006767,GO:0006772,GO:0006790,GO:0006793,GO:0006796,GO:0006807,GO:0008144,GO:0008150,GO:0008152,GO:0009030,GO:0009058,GO:0009108,GO:0009110,GO:0009228,GO:0009229,GO:0009987,GO:0016301,GO:0016310,GO:0016740,GO:0016772,GO:0016776,GO:0017076,GO:0017144,GO:0018130,GO:0019438,GO:0019637,GO:0030554,GO:…	ko:K00946	ko00730,ko01100,map00730,map01100	AIRS,AIRS_C	non-target
b0418	MG1655	1S68A	1236	I	Lipid phosphatase which dephosphorylates phosphatidylglycerophosphate (PGP) to phosphatidylglycerol (PG)	pgpA	GO:0003674,GO:0003824,GO:0005575,GO:0005623,GO:0005886,GO:0005887,GO:0006629,GO:0006644,GO:0006650,GO:0006655,GO:0006793,GO:0006796,GO:0008150,GO:0008152,GO:0008610,GO:0008654,GO:0008962,GO:0009058,GO:0009987,GO:0010035,GO:0010038,GO:0016020,GO:0016021,GO:0016311,GO:0016787,GO:0016788,GO:0016791,GO:0019637,GO:0030258,GO:0031224,GO:0031226,GO:0032026,GO:0042221,GO:0042577,GO:0042578,GO:0044237,GO:…	ko:K01095	ko00564,ko01100,map00564,map01100	PgpA	non-target
b0419	MG1655	1RNXH	1236	C	thiamine metabolic process	yajO	GO:0003674,GO:0003824,GO:0004033,GO:0005575,GO:0005622,GO:0005623,GO:0005737,GO:0005829,GO:0006725,GO:0006766,GO:0006767,GO:0006772,GO:0006790,GO:0006807,GO:0006950,GO:0007154,GO:0008150,GO:0008152,GO:0009267,GO:0009605,GO:0009987,GO:0009991,GO:0016491,GO:0016614,GO:0016616,GO:0017144,GO:0031667,GO:0031668,GO:0031669,GO:0033554,GO:0034198,GO:0034641,GO:0042594,GO:0042723,GO:0044237,GO:0044281,GO:…	-	-	Aldo_ket_red	non-target
b0420	MG1655	1RNQD	1236	F	Catalyzes the acyloin condensation reaction between C atoms 2 and 3 of pyruvate and glyceraldehyde 3-phosphate to yield 1-deoxy-D-xylulose-5-phosphate (DXP)	dxs	GO:0003674,GO:0003824,GO:0005488,GO:0005575,GO:0005622,GO:0005623,GO:0005737,GO:0005829,GO:0006081,GO:0006082,GO:0006090,GO:0006629,GO:0006644,GO:0006720,GO:0006725,GO:0006732,GO:0006733,GO:0006743,GO:0006744,GO:0006766,GO:0006767,GO:0006772,GO:0006790,GO:0006793,GO:0006796,GO:0006807,GO:0008150,GO:0008152,GO:0008299,GO:0008610,GO:0008614,GO:0008615,GO:0008654,GO:0008661,GO:0009058,GO:0009108,GO:…	ko:K01662	ko00730,ko00900,ko01100,ko01110,ko01130,map00730,map00900,map01100,map01110,map01130	DXP_synthase_N,Transket_pyr,Transketolase_C	non-target
b0421	MG1655	1RMKY	1236	H	Belongs to the FPP GGPP synthase family	ispA	GO:0003674,GO:0003824,GO:0004161,GO:0004337,GO:0004659,GO:0005575,GO:0005622,GO:0005623,GO:0005737,GO:0005829,GO:0006629,GO:0006644,GO:0006720,GO:0006721,GO:0006793,GO:0006796,GO:0008150,GO:0008152,GO:0008299,GO:0008610,GO:0008654,GO:0009058,GO:0009987,GO:0016114,GO:0016740,GO:0016765,GO:0019637,GO:0033383,GO:0033384,GO:0044237,GO:0044238,GO:0044249,GO:0044255,GO:0044424,GO:0044444,GO:0044464,GO:…	ko:K00795,ko:K13789	ko00900,ko01100,ko01110,ko01130,map00900,map01100,map01110,map01130	polyprenyl_synt	non-target
b0422	MG1655	1SC7N	1236	L	Bidirectionally degrades single-stranded DNA into large acid-insoluble oligonucleotides, which are then degraded further into small acid-soluble oligonucleotides	xseB	GO:0003674,GO:0003824,GO:0004518,GO:0004527,GO:0004529,GO:0004536,GO:0005575,GO:0005622,GO:0005623,GO:0005737,GO:0005829,GO:0006139,GO:0006259,GO:0006308,GO:0006725,GO:0006807,GO:0008150,GO:0008152,GO:0008855,GO:0009056,GO:0009057,GO:0009318,GO:0009987,GO:0016787,GO:0016788,GO:0016796,GO:0016895,GO:0019439,GO:0032991,GO:0034641,GO:0034655,GO:0043170,GO:0044237,GO:0044238,GO:0044248,GO:0044260,GO:…	ko:K03602	ko03430,map03430	Exonuc_VII_S	target
b0423	MG1655	1RNZT	1236	F	Catalyzes the ATP-dependent transfer of a sulfur to tRNA to produce 4-thiouridine in position 8 of tRNAs, which functions as a near-UV photosensor. Also catalyzes the transfer of sulfur to the sulfur carrier protein ThiS, forming ThiS-thiocarboxylate. This is a step in the synthesis of thiazole, in the thiamine biosynthesis pathway. The sulfur is donated as persulfide by IscS	thiI	GO:0000049,GO:0002937,GO:0003674,GO:0003676,GO:0003723,GO:0003824,GO:0005488,GO:0005575,GO:0005622,GO:0005623,GO:0005737,GO:0005829,GO:0006139,GO:0006396,GO:0006399,GO:0006400,GO:0006725,GO:0006766,GO:0006767,GO:0006772,GO:0006790,GO:0006807,GO:0008033,GO:0008150,GO:0008152,GO:0009058,GO:0009110,GO:0009228,GO:0009451,GO:0009987,GO:0010467,GO:0016070,GO:0017144,GO:0018130,GO:0019438,GO:0034227,GO:…	ko:K03151	ko00730,ko01100,ko04122,map00730,map01100,map04122	THUMP,ThiI	non-target
b0424	MG1655	1RSBI	1236	S	Protein and nucleotide deglycase that catalyzes the deglycation of the Maillard adducts formed between amino groups of proteins or nucleotides and reactive carbonyl groups of glyoxals. Thus, functions as a protein deglycase that repairs methylglyoxal- and glyoxal-glycated proteins, and releases repaired proteins and lactate or glycolate, respectively. Deglycates cysteine, arginine and lysine resi…	thiJ	GO:0003674,GO:0003824,GO:0005575,GO:0005622,GO:0005623,GO:0005737,GO:0005829,GO:0006457,GO:0006464,GO:0006517,GO:0006807,GO:0006950,GO:0006979,GO:0008150,GO:0008152,GO:0009100,GO:0009266,GO:0009408,GO:0009628,GO:0009987,GO:0016829,GO:0016835,GO:0016836,GO:0019538,GO:0022613,GO:0030091,GO:0033554,GO:0034599,GO:0036211,GO:0036524,GO:0036525,GO:0042026,GO:0042221,GO:0042254,GO:0043170,GO:0043412,GO:…	ko:K03152	-	DJ-1_PfpI	non-target
b0425	MG1655	1RR49	1236	H	Catalyzes the NADPH-dependent reduction of ketopantoate into pantoic acid	panE	GO:0000166,GO:0003674,GO:0003824,GO:0005488,GO:0005575,GO:0005622,GO:0005623,GO:0005737,GO:0006082,GO:0006520,GO:0006573,GO:0006575,GO:0006732,GO:0006766,GO:0006767,GO:0006807,GO:0008150,GO:0008152,GO:0008677,GO:0009058,GO:0009081,GO:0009108,GO:0009110,GO:0009987,GO:0015939,GO:0015940,GO:0016053,GO:0016491,GO:0016614,GO:0016616,GO:0019752,GO:0032787,GO:0033317,GO:0034641,GO:0036094,GO:0042364,GO:…	ko:K00077	ko00770,ko01100,ko01110,map00770,map01100,map01110	ApbA,ApbA_C	target
b0426	MG1655	1S3RU	1236	S	UPF0234 protein YajQ	yajQ	GO:0000049,GO:0000166,GO:0001882,GO:0001883,GO:0003674,GO:0003676,GO:0003723,GO:0005488,GO:0005524,GO:0005525,GO:0005575,GO:0005622,GO:0005623,GO:0005737,GO:0005829,GO:0006950,GO:0006974,GO:0008144,GO:0008150,GO:0009987,GO:0017076,GO:0019001,GO:0030554,GO:0032549,GO:0032550,GO:0032553,GO:0032555,GO:0032559,GO:0032561,GO:0033554,GO:0035639,GO:0036094,GO:0043167,GO:0043168,GO:0044424,GO:0044444,GO:…	ko:K09767	-	DUF520	non-target
b0427	MG1655	1RN70	1236	P	transmembrane transport	yajR	GO:0005575,GO:0005623,GO:0005886,GO:0005887,GO:0006810,GO:0008150,GO:0016020,GO:0016021,GO:0031224,GO:0031226,GO:0044425,GO:0044459,GO:0044464,GO:0051179,GO:0051234,GO:0055085,GO:0071944	-	-	MFS_1,Sugar_tr	target
b0428	MG1655	1RNHC	1236	H	Converts heme B (protoheme IX) to heme O by substitution of the vinyl group on carbon 2 of heme B porphyrin ring with a hydroxyethyl farnesyl side group	cyoE	GO:0003674,GO:0003824,GO:0004311,GO:0004659,GO:0005575,GO:0005623,GO:0005886,GO:0006091,GO:0006725,GO:0006778,GO:0006779,GO:0006783,GO:0006807,GO:0008150,GO:0008152,GO:0008495,GO:0009058,GO:0009987,GO:0015980,GO:0016020,GO:0016740,GO:0016765,GO:0018130,GO:0019438,GO:0033013,GO:0033014,GO:0034641,GO:0042168,GO:0042440,GO:0044237,GO:0044249,GO:0044271,GO:0044464,GO:0045333,GO:0046148,GO:0046483,GO:…	ko:K02257	ko00190,ko00860,ko01100,ko01110,ko04714,map00190,map00860,map01100,map01110,map04714	UbiA	non-target
b0429	MG1655	1S6KQ	1236	C	cytochrome o ubiquinol oxidase	cyoD	GO:0003674,GO:0003824,GO:0005215,GO:0005575,GO:0005623,GO:0005886,GO:0005887,GO:0006091,GO:0006810,GO:0006811,GO:0006812,GO:0008150,GO:0008152,GO:0008324,GO:0009055,GO:0009060,GO:0009319,GO:0009486,GO:0009987,GO:0015002,GO:0015075,GO:0015077,GO:0015078,GO:0015318,GO:0015399,GO:0015453,GO:0015672,GO:0015980,GO:0015988,GO:0015990,GO:0016020,GO:0016021,GO:0016491,GO:0019646,GO:0022804,GO:0022857,GO:…	ko:K02300	ko00190,ko01100,map00190,map01100	COX4_pro	non-target
b0430	MG1655	1RN9D	1236	C	oxidase subunit	cyoC	GO:0003674,GO:0003824,GO:0005215,GO:0005575,GO:0005623,GO:0005886,GO:0005887,GO:0006091,GO:0006810,GO:0006811,GO:0006812,GO:0008150,GO:0008152,GO:0008324,GO:0009055,GO:0009060,GO:0009319,GO:0009486,GO:0009987,GO:0015002,GO:0015075,GO:0015077,GO:0015078,GO:0015318,GO:0015399,GO:0015453,GO:0015672,GO:0015980,GO:0015988,GO:0015990,GO:0016020,GO:0016021,GO:0016491,GO:0019646,GO:0022804,GO:0022857,GO:…	ko:K02299	ko00190,ko01100,map00190,map01100	COX3	non-target
b0431	MG1655	1RPC3	1236	C	Cytochrome bo(3) ubiquinol terminal oxidase is the component of the aerobic respiratory chain of E.coli that predominates when cells are grown at high aeration. Has proton pump activity across the membrane in addition to electron transfer, pumping 2 protons electron	cyoB	GO:0003674,GO:0003824,GO:0005215,GO:0005488,GO:0005507,GO:0005575,GO:0005623,GO:0005886,GO:0005887,GO:0006091,GO:0006810,GO:0006811,GO:0006812,GO:0008150,GO:0008152,GO:0008324,GO:0009055,GO:0009060,GO:0009319,GO:0009486,GO:0009987,GO:0015002,GO:0015075,GO:0015077,GO:0015078,GO:0015318,GO:0015399,GO:0015453,GO:0015672,GO:0015980,GO:0015988,GO:0015990,GO:0016020,GO:0016021,GO:0016491,GO:0019646,GO:…	ko:K02298	ko00190,ko01100,map00190,map01100	COX1	target
b0432	MG1655	1RP4H	1236	C	Cytochrome bo(3) ubiquinol terminal oxidase is the component of the aerobic respiratory chain of E.coli that predominates when cells are grown at high aeration. Has proton pump activity across the membrane in addition to electron transfer, pumping 2 protons electron	cyoA	GO:0003674,GO:0003824,GO:0005215,GO:0005488,GO:0005575,GO:0005623,GO:0005886,GO:0005887,GO:0006091,GO:0006119,GO:0006139,GO:0006163,GO:0006725,GO:0006753,GO:0006793,GO:0006796,GO:0006807,GO:0006810,GO:0006811,GO:0006812,GO:0008150,GO:0008152,GO:0008324,GO:0009055,GO:0009060,GO:0009117,GO:0009123,GO:0009126,GO:0009141,GO:0009144,GO:0009150,GO:0009161,GO:0009167,GO:0009199,GO:0009205,GO:0009259,GO:…	ko:K02297	ko00190,ko01100,map00190,map01100	COX2,COX_ARM	target
b0433	MG1655	1T1ST	1236	P	Probably acts as a permease in the beta-lactamase induction system and in peptidoglycan recycling	ampG	GO:0005575,GO:0005623,GO:0005886,GO:0005887,GO:0016020,GO:0016021,GO:0031224,GO:0031226,GO:0044425,GO:0044459,GO:0044464,GO:0071944	ko:K08218	ko01501,map01501	MFS_1	non-target
b0434	MG1655	1RPG1	1236	M	Uncharacterized lipoprotein	yajG	-	ko:K07286	-	LPAM_1,Lipoprotein_16	non-target
b0435	MG1655	1S91G	1236	K	Transcriptional regulator that plays an important role in general stress response. Has many effects on cell morphology, cell growth and cell division. Acts by regulating the transcription of many genes, including dacA (PBP-5), dacC (PBP-6), ampC and mreB. Probably involved in the coordination of genes that adapt the cell physiology in order to enhance cell adaptation and survival under stress con…	bolA	GO:0005575,GO:0005622,GO:0005623,GO:0005737,GO:0005829,GO:0006139,GO:0006351,GO:0006725,GO:0006807,GO:0008150,GO:0008152,GO:0008360,GO:0009058,GO:0009059,GO:0009987,GO:0010467,GO:0016070,GO:0018130,GO:0019438,GO:0022603,GO:0022604,GO:0032774,GO:0034641,GO:0034645,GO:0034654,GO:0043170,GO:0044237,GO:0044238,GO:0044249,GO:0044260,GO:0044271,GO:0044424,GO:0044444,GO:0044464,GO:0046483,GO:0050789,GO:…	ko:K05527	-	BolA	target
b0436	MG1655	1RNZE	1236	D	Involved in protein export. Acts as a chaperone by maintaining the newly synthesized protein in an open conformation. Functions as a peptidyl-prolyl cis-trans isomerase	tig	GO:0000413,GO:0003674,GO:0003755,GO:0003824,GO:0005488,GO:0005515,GO:0005575,GO:0005622,GO:0005623,GO:0005737,GO:0005829,GO:0006457,GO:0006458,GO:0006464,GO:0006807,GO:0006950,GO:0008150,GO:0008152,GO:0009266,GO:0009408,GO:0009628,GO:0009987,GO:0016853,GO:0016859,GO:0018193,GO:0018208,GO:0019538,GO:0036211,GO:0042802,GO:0043021,GO:0043022,GO:0043170,GO:0043335,GO:0043412,GO:0044183,GO:0044237,GO:…	ko:K03545	-	FKBP_C,Trigger_C,Trigger_N	non-target
b0437	MG1655	1RNR6	1236	O	Cleaves peptides in various proteins in a process that requires ATP hydrolysis. Has a chymotrypsin-like activity. Plays a major role in the degradation of misfolded proteins	clpP	GO:0000502,GO:0003674,GO:0003824,GO:0004176,GO:0005488,GO:0005515,GO:0005575,GO:0005622,GO:0005623,GO:0005737,GO:0005829,GO:0006508,GO:0006515,GO:0006807,GO:0006950,GO:0008150,GO:0008152,GO:0008233,GO:0008236,GO:0009056,GO:0009057,GO:0009266,GO:0009314,GO:0009376,GO:0009408,GO:0009628,GO:0009987,GO:0010498,GO:0016462,GO:0016787,GO:0016817,GO:0016818,GO:0016887,GO:0017111,GO:0017171,GO:0019538,GO:…	ko:K01358	ko04112,ko04212,map04112,map04212	CLP_protease	target
b0438	MG1655	1RN9N	1236	O	ATP-dependent specificity component of the Clp protease. It directs the protease to specific substrates. Can perform chaperone functions in the absence of ClpP	clpX	GO:0000166,GO:0000502,GO:0002020,GO:0003674,GO:0003824,GO:0004176,GO:0005488,GO:0005515,GO:0005524,GO:0005575,GO:0005622,GO:0005623,GO:0005737,GO:0005829,GO:0006508,GO:0006807,GO:0008144,GO:0008150,GO:0008152,GO:0008233,GO:0009056,GO:0009057,GO:0009376,GO:0009987,GO:0016462,GO:0016787,GO:0016817,GO:0016818,GO:0016887,GO:0017076,GO:0017111,GO:0019538,GO:0019899,GO:0019904,GO:0030163,GO:0030164,GO:…	ko:K03544	ko04112,map04112	AAA_2,ClpB_D2-small,zf-C4_ClpX	target
b0439	MG1655	1RPCB	1236	O	Required for cellular homeostasis and for survival from DNA damage and developmental changes induced by stress. Degrades polypeptides processively to yield small peptide fragments that are 5 to 10 amino acids long. Binds to DNA in a double-stranded, site-specific manner	lon	GO:0000166,GO:0003674,GO:0003676,GO:0003677,GO:0003824,GO:0004175,GO:0004176,GO:0004252,GO:0005488,GO:0005524,GO:0005575,GO:0005622,GO:0005623,GO:0005737,GO:0005829,GO:0006508,GO:0006515,GO:0006807,GO:0006950,GO:0008144,GO:0008150,GO:0008152,GO:0008233,GO:0008236,GO:0009056,GO:0009057,GO:0009266,GO:0009314,GO:0009408,GO:0009628,GO:0009987,GO:0010165,GO:0010212,GO:0016462,GO:0016787,GO:0016817,GO:…	ko:K01338	ko04112,map04112	AAA,LON_substr_bdg,Lon_C	non-target
b0440	MG1655	1S8VH	1236	L	Histone-like DNA-binding protein which is capable of wrapping DNA to stabilize it, and thus to prevent its denaturation under extreme environmental conditions	hupB	GO:0003674,GO:0003676,GO:0003677,GO:0005488,GO:0005515,GO:0005575,GO:0005622,GO:0005623,GO:0005694,GO:0005737,GO:0005829,GO:0006139,GO:0006323,GO:0006351,GO:0006725,GO:0006807,GO:0006996,GO:0008150,GO:0008152,GO:0009058,GO:0009059,GO:0009889,GO:0009987,GO:0010467,GO:0010556,GO:0016043,GO:0016070,GO:0018130,GO:0019219,GO:0019222,GO:0019438,GO:0031323,GO:0031326,GO:0032774,GO:0034641,GO:0034645,GO:…	ko:K03530	-	Bac_DNA_binding	target
b0441	MG1655	1RMT5	1236	O	PPIases accelerate the folding of proteins. Seems to be involved in the folding of outer membrane proteins	ppiD	GO:0003674,GO:0005488,GO:0005515,GO:0005575,GO:0005623,GO:0005886,GO:0005887,GO:0006457,GO:0008150,GO:0009897,GO:0009986,GO:0009987,GO:0016020,GO:0016021,GO:0031224,GO:0031226,GO:0031233,GO:0042802,GO:0044425,GO:0044459,GO:0044464,GO:0061077,GO:0071575,GO:0071944,GO:0098552	ko:K03770	-	Rotamase,Rotamase_2,Rotamase_3,SurA_N_3	non-target
b0442	MG1655	1SC7U	1236	L	Competence protein ComEA	comEA	GO:0005575,GO:0005623,GO:0030288,GO:0030313,GO:0031975,GO:0042597,GO:0044464	ko:K02237	-	HHH_3	non-target
b0443	MG1655	1S40Z	1236	S	acyl-CoA hydrolase activity	tesC	GO:0003674,GO:0003824,GO:0006082,GO:0006629,GO:0006631,GO:0006635,GO:0008150,GO:0008152,GO:0009056,GO:0009062,GO:0009987,GO:0016042,GO:0016054,GO:0016289,GO:0016787,GO:0016788,GO:0016790,GO:0019395,GO:0019752,GO:0030258,GO:0032787,GO:0034440,GO:0043436,GO:0044237,GO:0044238,GO:0044242,GO:0044248,GO:0044255,GO:0044281,GO:0044282,GO:0046395,GO:0047617,GO:0055114,GO:0071704,GO:0072329,GO:1901575	ko:K12500	-	4HBT,4HBT_2	non-target
b0444	MG1655	1RMG9	1236	F	Catalyzes the ATP-dependent conversion of 7-carboxy-7- deazaguanine (CDG) to 7-cyano-7-deazaguanine (preQ(0))	queC	-	ko:K06920	ko00790,ko01100,map00790,map01100	QueC	non-target
b0445	MG1655	1RPRW	1236	S	Sugar transport-related sRNA regulator N-term	ybaE	GO:0005575,GO:0005623,GO:0030288,GO:0030313,GO:0031975,GO:0042597,GO:0044464	-	-	SBP_bac_5,SgrR_N	non-target
b0446	MG1655	1RQXF	1236	S	Catalyzes the hydrolysis of 4-amino-2-methyl-5- hydroxymethylpyrimidine pyrophosphate (HMP-PP) to 4-amino-2- methyl-5-hydroxymethylpyrimidine phosphate (HMP-P)	cof	GO:0000287,GO:0003674,GO:0003824,GO:0005488,GO:0006725,GO:0006766,GO:0006767,GO:0006772,GO:0006790,GO:0006793,GO:0006796,GO:0006807,GO:0008150,GO:0008152,GO:0009056,GO:0009058,GO:0009110,GO:0009228,GO:0009987,GO:0016311,GO:0016462,GO:0016787,GO:0016788,GO:0016791,GO:0016817,GO:0016818,GO:0016999,GO:0017001,GO:0017110,GO:0017144,GO:0018130,GO:0019438,GO:0034641,GO:0042364,GO:0042578,GO:0042723,GO:…	ko:K11938	-	Hydrolase_3	non-target
b0447	MG1655	1S2E1	1236	K	Plays a role in L-cysteine detoxification. Binds to the dlsT(yhaO)-yhaM operon promoter in the presence but not absence of L-cysteine	ybaO	GO:0000096,GO:0000098,GO:0001101,GO:0003674,GO:0003676,GO:0003677,GO:0003700,GO:0005488,GO:0005575,GO:0005622,GO:0005623,GO:0005737,GO:0005829,GO:0006082,GO:0006139,GO:0006351,GO:0006355,GO:0006520,GO:0006534,GO:0006725,GO:0006790,GO:0006807,GO:0008150,GO:0008152,GO:0009056,GO:0009058,GO:0009059,GO:0009063,GO:0009069,GO:0009071,GO:0009093,GO:0009889,GO:0009891,GO:0009893,GO:0009987,GO:0010033,GO:…	ko:K05800	-	AsnC_trans_reg,HTH_24,HTH_AsnC-type	target
b0448	MG1655	1RMUR	1236	P	ATP-binding	mdlA	GO:0000166,GO:0003674,GO:0005488,GO:0005524,GO:0005575,GO:0005623,GO:0005886,GO:0008144,GO:0016020,GO:0016021,GO:0017076,GO:0030554,GO:0031224,GO:0032553,GO:0032555,GO:0032559,GO:0035639,GO:0036094,GO:0043167,GO:0043168,GO:0044425,GO:0044464,GO:0071944,GO:0097159,GO:0097367,GO:1901265,GO:1901363	ko:K06147,ko:K18889	ko02010,map02010	ABC_membrane,ABC_tran	non-target
b0449	MG1655	1RMUR	1236	P	xenobiotic transmembrane transporting ATPase activity	mdlB	GO:0000166,GO:0003674,GO:0003824,GO:0005215,GO:0005319,GO:0005488,GO:0005524,GO:0005575,GO:0005623,GO:0005886,GO:0006810,GO:0006869,GO:0008144,GO:0008150,GO:0010876,GO:0015399,GO:0015405,GO:0016020,GO:0016021,GO:0016462,GO:0016787,GO:0016817,GO:0016818,GO:0016887,GO:0017076,GO:0017111,GO:0022804,GO:0022857,GO:0030554,GO:0031224,GO:0032553,GO:0032555,GO:0032559,GO:0033036,GO:0034040,GO:0035639,GO:…	ko:K18104,ko:K18890	ko01501,ko02010,map01501,map02010	ABC_membrane,ABC_tran	non-target
b0450	MG1655	1S67I	1236	K	Nitrogen regulatory protein P-II	glnK	GO:0003674,GO:0005488,GO:0005515,GO:0006808,GO:0008150,GO:0042802,GO:0045848,GO:0048518,GO:0050789,GO:0065007	ko:K04752	-	P-II	non-target
b0451	MG1655	1RNKF	1236	P	transporter	amtB	GO:0003674,GO:0005215,GO:0005488,GO:0005515,GO:0005575,GO:0005623,GO:0005886,GO:0005887,GO:0006810,GO:0006811,GO:0006812,GO:0008150,GO:0008324,GO:0008519,GO:0015075,GO:0015291,GO:0015292,GO:0015669,GO:0015670,GO:0015696,GO:0015893,GO:0016020,GO:0016021,GO:0019755,GO:0022804,GO:0022857,GO:0031224,GO:0031226,GO:0034220,GO:0042221,GO:0042493,GO:0042802,GO:0044425,GO:0044459,GO:0044464,GO:0050896,GO:…	ko:K03320	-	Ammonium_transp	non-target
b0452	MG1655	1RPFI	1236	I	acyl-CoA thioesterase II	tesB	GO:0003674,GO:0003824,GO:0005488,GO:0005515,GO:0005575,GO:0005622,GO:0005623,GO:0005737,GO:0005829,GO:0006082,GO:0006139,GO:0006163,GO:0006629,GO:0006631,GO:0006637,GO:0006725,GO:0006732,GO:0006753,GO:0006790,GO:0006793,GO:0006796,GO:0006807,GO:0008150,GO:0008152,GO:0009056,GO:0009062,GO:0009117,GO:0009150,GO:0009259,GO:0009987,GO:0016042,GO:0016054,GO:0016289,GO:0016787,GO:0016788,GO:0016790,GO:…	ko:K10805	ko01040,map01040	4HBT_3,Acyl_CoA_thio	target
b0453	MG1655	1SCM7	1236	S	Type III secretion system lipoprotein chaperone (YscW)	ybaY	-	ko:K09914	-	YscW	target
b0454	MG1655	1SCIZ	1236	L	Involved in DNA damage recognition. Binds DNA containing O(6)-methylguanine and larger O(6)-alkylguanine adducts, and to double-stranded DNA that contains an AP (apurinic apyrimidinic) site. Binds to the damaged base and flips the base out of the DNA duplex into an extrahelical conformation, which allows processing by repair proteins. Works in partnership with the nucleotide excision repair (NER)…	ybaZ	GO:0003674,GO:0003676,GO:0003677,GO:0003684,GO:0005488,GO:0005515,GO:0019899,GO:0097159,GO:1901363	ko:K07443	-	DNA_binding_1	target
b0456	MG1655	1S6KT	1236	S	Protein of unknown function (DUF1428)	ybaA	-	-	-	DUF1428	target
b0457	MG1655	1RMDP	1236	T	May function as a c-di-GMP phosphodiesterase. Cyclic-di- GMP is a second messenger which controls cell surface-associated traits in bacteria (By similarity)	ylaB	GO:0003674,GO:0003824,GO:0005575,GO:0005623,GO:0005886,GO:0008081,GO:0016020,GO:0016787,GO:0016788,GO:0042578,GO:0044464,GO:0071111,GO:0071944	-	-	CSS-motif,EAL	non-target
b0458	MG1655	1S7K3	1236	S	Inner membrane protein YlaC	ylaC	GO:0005575,GO:0005623,GO:0005886,GO:0016020,GO:0044464,GO:0071944	-	-	YlaC	target
b0459	MG1655	1S3ZZ	1236	S	Maltose O-acetyltransferase	maa	GO:0003674,GO:0003824,GO:0005488,GO:0005515,GO:0005575,GO:0005622,GO:0005623,GO:0005737,GO:0005829,GO:0008150,GO:0008374,GO:0008925,GO:0009987,GO:0016043,GO:0016407,GO:0016413,GO:0016740,GO:0016746,GO:0016747,GO:0022607,GO:0042802,GO:0043933,GO:0044085,GO:0044424,GO:0044444,GO:0044464,GO:0051259,GO:0051260,GO:0065003,GO:0070206,GO:0070207,GO:0071840	ko:K00661	-	Hexapep,Hexapep_2,Mac	non-target
b0460	MG1655	1S995	1236	K	Hha and Cnu (YdgT) increase the number of genes DNA bound by H-NS StpA and may also modulate the oligomerization of the H-NS StpA-complex. Binds DNA and influences DNA topology in response to environmental stimuli	hha	GO:0005575,GO:0005622,GO:0005623,GO:0005737,GO:0005829,GO:0008150,GO:0010468,GO:0019222,GO:0032879,GO:0040012,GO:0040017,GO:0043900,GO:0043901,GO:0044424,GO:0044444,GO:0044464,GO:0048518,GO:0048519,GO:0048522,GO:0048523,GO:0050789,GO:0050794,GO:0051270,GO:0051272,GO:0060255,GO:0065007,GO:1900190,GO:1900191,GO:2000145,GO:2000147	ko:K05839	-	HHA	target
b0461	MG1655	1S20M	1236	L	Attenuates Hha toxicity and regulates biofilm formation. Binds to various coding and intergenic regions of genomic DNA	tomB	GO:0003674,GO:0003676,GO:0003677,GO:0005488,GO:0008150,GO:0009987,GO:0042710,GO:0044010,GO:0044764,GO:0051704,GO:0097159,GO:1901363	ko:K19162	-	YbaJ	non-target
b0462	MG1655	1RMBN	1236	V	efflux pump	acrB	GO:0003674,GO:0005215,GO:0005488,GO:0005515,GO:0005575,GO:0005623,GO:0005886,GO:0005887,GO:0006810,GO:0006811,GO:0006812,GO:0006855,GO:0008150,GO:0008324,GO:0015075,GO:0015077,GO:0015078,GO:0015238,GO:0015291,GO:0015297,GO:0015298,GO:0015299,GO:0015307,GO:0015318,GO:0015672,GO:0015893,GO:0016020,GO:0016021,GO:0022804,GO:0022857,GO:0022890,GO:0031224,GO:0031226,GO:0032991,GO:0034220,GO:0042221,GO:…	ko:K18138,ko:K18142	ko01501,ko01503,map01501,map01503	ACR_tran	target
b0463	MG1655	1RPI1	1236	M	AcrA-AcrB-AcrZ-TolC is a drug efflux protein complex with broad substrate specificity that uses the proton motive force to export substrates. This subunit may act as an adapter protein that links AcrB and TolC stably together	acrA	GO:0003674,GO:0005215,GO:0005488,GO:0005515,GO:0005575,GO:0005623,GO:0005886,GO:0006810,GO:0006811,GO:0006820,GO:0006855,GO:0006869,GO:0008150,GO:0010876,GO:0015238,GO:0015711,GO:0015718,GO:0015721,GO:0015849,GO:0015850,GO:0015893,GO:0016020,GO:0016021,GO:0022857,GO:0030288,GO:0030313,GO:0031224,GO:0031226,GO:0031975,GO:0032991,GO:0033036,GO:0042221,GO:0042493,GO:0042597,GO:0042802,GO:0044425,GO:…	ko:K03585,ko:K18141	ko01501,ko01503,map01501,map01503	Biotin_lipoyl_2,HlyD,HlyD_3,HlyD_D23	target
b0464	MG1655	1RPXN	1236	K	transcriptional regulator	acrR	GO:0003674,GO:0003676,GO:0003677,GO:0003700,GO:0005488,GO:0006139,GO:0006351,GO:0006355,GO:0006725,GO:0006807,GO:0008144,GO:0008150,GO:0008152,GO:0009058,GO:0009059,GO:0009889,GO:0009890,GO:0009892,GO:0009987,GO:0010467,GO:0010468,GO:0010556,GO:0010558,GO:0010605,GO:0010629,GO:0016070,GO:0018130,GO:0019219,GO:0019222,GO:0019438,GO:0031323,GO:0031324,GO:0031326,GO:0031327,GO:0032774,GO:0034641,GO:…	ko:K03577	-	TetR_C_2,TetR_N	target
b0465	MG1655	1RMYY	1236	DM	Mechanosensitive channel that opens in response to membrane tension and specific ionic conditions. Requires high concentrations of external K( ), NH(4)( ), Rb( ) or Cs( ) to gate. May participate in the regulation of osmotic pressure changes within the cell, although it does not appear to have a major role in osmolarity regulation. Forms an ion channel of 1.0 nanosiemens conductance. The channel …	kefA	GO:0005575,GO:0005623,GO:0005886,GO:0006884,GO:0008150,GO:0008361,GO:0009987,GO:0009992,GO:0016020,GO:0016043,GO:0019725,GO:0030104,GO:0032535,GO:0042592,GO:0044464,GO:0048878,GO:0055082,GO:0065007,GO:0065008,GO:0071840,GO:0071944,GO:0090066	ko:K05802,ko:K22051	-	MS_channel,MscS_TM,MscS_porin	non-target
b0466	MG1655	1SGE4	1236	S	cellular response to cell envelope stress	ybaM	GO:0006950,GO:0008150,GO:0009987,GO:0033554,GO:0036460,GO:0050896,GO:0051716	-	-	DUF2496	target
b0467	MG1655	1S5VE	1236	L	Primosomal replication protein N'	priC	GO:0003674,GO:0003676,GO:0003677,GO:0005488,GO:0006139,GO:0006259,GO:0006260,GO:0006261,GO:0006270,GO:0006725,GO:0006807,GO:0008150,GO:0008152,GO:0009058,GO:0009059,GO:0009987,GO:0034641,GO:0034645,GO:0043170,GO:0044237,GO:0044238,GO:0044249,GO:0044260,GO:0046483,GO:0071704,GO:0090304,GO:0097159,GO:1901360,GO:1901363,GO:1901576	ko:K04067	ko03440,map03440	PriC	non-target
b0468	MG1655	1SCJZ	1236	S	membrane	ybaN	GO:0005575,GO:0005623,GO:0005886,GO:0016020,GO:0044464,GO:0071944	ko:K09790	-	DUF454	target
b0469	MG1655	1S2N9	1236	F	Catalyzes a salvage reaction resulting in the formation of AMP, that is energically less costly than de novo synthesis	apt	GO:0000287,GO:0003674,GO:0003824,GO:0003999,GO:0005488,GO:0005515,GO:0005575,GO:0005622,GO:0005623,GO:0005737,GO:0005829,GO:0006139,GO:0006144,GO:0006166,GO:0006168,GO:0006725,GO:0006807,GO:0008150,GO:0008152,GO:0009058,GO:0009112,GO:0009113,GO:0009116,GO:0009119,GO:0009163,GO:0009987,GO:0016740,GO:0016757,GO:0016763,GO:0018130,GO:0019438,GO:0034404,GO:0034641,GO:0034654,GO:0042278,GO:0042440,GO:…	ko:K00759	ko00230,ko01100,map00230,map01100	Pribosyltran	non-target
b0470	MG1655	1RMIA	1236	F	DNA polymerase III is a complex, multichain enzyme responsible for most of the replicative synthesis in bacteria. This DNA polymerase also exhibits	dnaX	GO:0003674,GO:0003824,GO:0005488,GO:0005515,GO:0005575,GO:0005622,GO:0005623,GO:0006139,GO:0006259,GO:0006260,GO:0006261,GO:0006725,GO:0006807,GO:0008150,GO:0008152,GO:0009058,GO:0009059,GO:0009360,GO:0009987,GO:0016462,GO:0016787,GO:0016817,GO:0016818,GO:0016887,GO:0017111,GO:0030234,GO:0030337,GO:0032991,GO:0034641,GO:0034645,GO:0042575,GO:0042802,GO:0043170,GO:0043846,GO:0044237,GO:0044238,GO:…	ko:K02343	ko00230,ko00240,ko01100,ko03030,ko03430,ko03440,map00230,map00240,map01100,map03030,map03430,map03440	DNA_pol3_delta2,DNA_pol3_gamma3,DNA_pol3_tau_4,DNA_pol3_tau_5	non-target
b0471	MG1655	1S5WU	1236	S	Binds to DNA and alters its conformation. May be involved in regulation of gene expression, nucleoid organization and DNA protection	ybaB	GO:0003674,GO:0003676,GO:0003677,GO:0005488,GO:0005575,GO:0005622,GO:0005623,GO:0005737,GO:0005829,GO:0044424,GO:0044444,GO:0044464,GO:0097159,GO:1901363	ko:K09747	-	YbaB_DNA_bd	target
b0472	MG1655	1RN99	1236	L	May play a role in DNA repair. It seems to be involved in an RecBC-independent recombinational process of DNA repair. It may act with RecF and RecO	recR	GO:0000731,GO:0006139,GO:0006259,GO:0006281,GO:0006310,GO:0006725,GO:0006807,GO:0006950,GO:0006974,GO:0008150,GO:0008152,GO:0009058,GO:0009059,GO:0009314,GO:0009411,GO:0009416,GO:0009628,GO:0009987,GO:0018130,GO:0019438,GO:0033554,GO:0034641,GO:0034645,GO:0034654,GO:0043170,GO:0044237,GO:0044238,GO:0044249,GO:0044260,GO:0044271,GO:0046483,GO:0050896,GO:0051716,GO:0071704,GO:0071897,GO:0090304,GO:…	ko:K06187	ko03440,map03440	RecR,Toprim_4	non-target
b0473	MG1655	1RNWD	1236	O	Molecular chaperone. Has ATPase activity	htpG	GO:0003674,GO:0003824,GO:0005488,GO:0005515,GO:0005575,GO:0005622,GO:0005623,GO:0005737,GO:0005829,GO:0006457,GO:0006950,GO:0006974,GO:0008150,GO:0009266,GO:0009408,GO:0009628,GO:0009987,GO:0016462,GO:0016787,GO:0016817,GO:0016818,GO:0016887,GO:0017111,GO:0033554,GO:0042623,GO:0042802,GO:0044424,GO:0044444,GO:0044464,GO:0050896,GO:0051716	ko:K04079	ko04141,ko04151,ko04217,ko04612,ko04621,ko04626,ko04657,ko04659,ko04914,ko04915,ko05200,ko05215,ko05418,map04141,map04151,map04217,map04612,map04621,map04626,map04657,map04659,map04914,map04915,map05200,map05215,map05418	HATPase_c,HATPase_c_3,HSP90	non-target
b0474	MG1655	1RMT6	1236	F	Catalyzes the reversible transfer of the terminal phosphate group between ATP and AMP. Plays an important role in cellular energy homeostasis and in adenine nucleotide metabolism	adk	GO:0000166,GO:0000287,GO:0003674,GO:0003824,GO:0004017,GO:0005488,GO:0005524,GO:0005575,GO:0005622,GO:0005623,GO:0005737,GO:0005829,GO:0006139,GO:0006163,GO:0006164,GO:0006172,GO:0006412,GO:0006518,GO:0006629,GO:0006644,GO:0006725,GO:0006753,GO:0006793,GO:0006796,GO:0006807,GO:0008144,GO:0008150,GO:0008152,GO:0008610,GO:0008654,GO:0009058,GO:0009059,GO:0009117,GO:0009123,GO:0009124,GO:0009126,GO:…	ko:K00939	ko00230,ko00730,ko01100,ko01110,ko01130,map00230,map00730,map01100,map01110,map01130	ADK,ADK_lid	target
b0475	MG1655	1RMMS	1236	H	Catalyzes the ferrous insertion into protoporphyrin IX	hemH	GO:0003674,GO:0003824,GO:0004325,GO:0005575,GO:0005622,GO:0005623,GO:0005737,GO:0006725,GO:0006778,GO:0006779,GO:0006783,GO:0006807,GO:0008150,GO:0008152,GO:0009058,GO:0009314,GO:0009416,GO:0009628,GO:0009987,GO:0016829,GO:0018130,GO:0019438,GO:0033013,GO:0033014,GO:0034641,GO:0042168,GO:0042440,GO:0044237,GO:0044249,GO:0044271,GO:0044424,GO:0044464,GO:0046148,GO:0046483,GO:0046501,GO:0050896,GO:…	ko:K01772	ko00860,ko01100,ko01110,map00860,map01100,map01110	Ferrochelatase	non-target
b0476	MG1655	1RY94	1236	I	Displays esterase activity towards short chain fatty esters (acyl chain length of up to 8 carbons). Able to hydrolyze triacetylglycerol (triacetin) and tributyrylglycerol (tributyrin), but not trioleylglycerol (triolein) or cholesterol oleate. Negatively regulates MalT activity by antagonizing maltotriose binding. Inhibits MelA galactosidase activity	aes	GO:0003674,GO:0003824,GO:0005575,GO:0005622,GO:0005623,GO:0005737,GO:0006355,GO:0008126,GO:0008150,GO:0008152,GO:0009056,GO:0009889,GO:0010468,GO:0010556,GO:0016787,GO:0016788,GO:0019219,GO:0019222,GO:0031323,GO:0031326,GO:0034338,GO:0043086,GO:0043433,GO:0044092,GO:0044424,GO:0044464,GO:0048519,GO:0050789,GO:0050790,GO:0050794,GO:0051090,GO:0051171,GO:0051252,GO:0051336,GO:0051346,GO:0052689,GO:…	ko:K01066	-	Abhydrolase_3	target
b0477	MG1655	1RMN2	1236	F	inosine kinase activity	gsk	GO:0003674,GO:0003824,GO:0006793,GO:0006796,GO:0008150,GO:0008152,GO:0008906,GO:0009987,GO:0016301,GO:0016310,GO:0016740,GO:0016772,GO:0016773,GO:0044237	ko:K00847,ko:K00852,ko:K00892	ko00030,ko00051,ko00230,ko00500,ko00520,ko01100,map00030,map00051,map00230,map00500,map00520,map01100	PfkB	non-target
b0478	MG1655	1RMM7	1236	P	Belongs to the monovalent cation proton antiporter 2 (CPA2) transporter (TC 2.A.37) family	ybaL	GO:0005575,GO:0005623,GO:0005886,GO:0016020,GO:0044464,GO:0071944	ko:K03455	-	Na_H_Exchanger,TrkA_N	target
b0479	MG1655	1RMZZ	1236	P	Fosmidomycin resistance protein	fsr	GO:0005575,GO:0005623,GO:0005886,GO:0006950,GO:0006974,GO:0008150,GO:0009987,GO:0016020,GO:0033554,GO:0042221,GO:0044464,GO:0046677,GO:0050896,GO:0051716,GO:0071944	ko:K08223	-	MFS_1	non-target
b0480	MG1655	1RPX3	1236	F	Belongs to the 5'-nucleotidase family	ushA	GO:0003674,GO:0003824,GO:0005488,GO:0005575,GO:0005623,GO:0006139,GO:0006725,GO:0006793,GO:0006796,GO:0006807,GO:0008150,GO:0008152,GO:0008252,GO:0008253,GO:0008768,GO:0009225,GO:0009987,GO:0016311,GO:0016462,GO:0016787,GO:0016788,GO:0016791,GO:0016817,GO:0016818,GO:0030288,GO:0030313,GO:0031975,GO:0034641,GO:0042578,GO:0042597,GO:0043167,GO:0043169,GO:0044237,GO:0044238,GO:0044281,GO:0044464,GO:…	ko:K11751	ko00230,ko00240,ko00760,ko01100,ko01110,map00230,map00240,map00760,map01100,map01110	5_nucleotid_C,Metallophos	non-target
b0481	MG1655	1S6S0	1236	S	Belongs to the prolyl-tRNA editing family. YbaK EbsC subfamily	ybaK	GO:0002161,GO:0003674,GO:0003824,GO:0005575,GO:0005622,GO:0005623,GO:0005737,GO:0005829,GO:0006139,GO:0006399,GO:0006450,GO:0006725,GO:0006807,GO:0008150,GO:0008152,GO:0009314,GO:0009628,GO:0009987,GO:0010165,GO:0010212,GO:0016070,GO:0016787,GO:0016788,GO:0034641,GO:0034660,GO:0043170,GO:0043906,GO:0043907,GO:0044237,GO:0044238,GO:0044424,GO:0044444,GO:0044464,GO:0046483,GO:0050896,GO:0052689,GO:…	ko:K03976	-	tRNA_edit	non-target
b0482	MG1655	1RRI8	1236	S	TraB family	ybaP	-	ko:K09973	-	TraB	non-target
b0483	MG1655	1SCYV	1236	K	sequence-specific DNA binding	ybaQ	-	ko:K21498	-	HTH_3	target
b0484	MG1655	1RN2C	1236	P	Belongs to the cation transport ATPase (P-type) (TC 3.A.3) family. Type IB subfamily	copA	GO:0000041,GO:0003674,GO:0003824,GO:0005215,GO:0005575,GO:0005623,GO:0005886,GO:0005887,GO:0006810,GO:0006811,GO:0006812,GO:0006825,GO:0006950,GO:0008150,GO:0008324,GO:0009636,GO:0009987,GO:0010035,GO:0010038,GO:0010272,GO:0010273,GO:0015075,GO:0015080,GO:0015318,GO:0015399,GO:0015405,GO:0015662,GO:0016020,GO:0016021,GO:0016462,GO:0016787,GO:0016817,GO:0016818,GO:0016887,GO:0017111,GO:0022804,GO:…	ko:K17686	ko01524,ko04016,map01524,map04016	E1-E2_ATPase,HMA,Hydrolase	non-target
b0485	MG1655	1RMY9	1236	E	Belongs to the glutaminase family	glsA	GO:0003674,GO:0003824,GO:0004359,GO:0006082,GO:0006520,GO:0006536,GO:0006537,GO:0006541,GO:0006543,GO:0006807,GO:0008150,GO:0008152,GO:0008652,GO:0009056,GO:0009058,GO:0009063,GO:0009064,GO:0009065,GO:0009084,GO:0009268,GO:0009628,GO:0009987,GO:0010447,GO:0016043,GO:0016053,GO:0016054,GO:0016787,GO:0016810,GO:0016811,GO:0019752,GO:0022607,GO:0040008,GO:0043436,GO:0043648,GO:0043650,GO:0043933,GO:…	ko:K01425	ko00220,ko00250,ko00471,ko01100,ko04724,ko04727,ko04964,ko05206,ko05230,map00220,map00250,map00471,map01100,map04724,map04727,map04964,map05206,map05230	Glutaminase	target
b0486	MG1655	1T2MA	1236	E	transport protein	ybaT	GO:0005575,GO:0005623,GO:0005886,GO:0006950,GO:0008150,GO:0009268,GO:0009628,GO:0010035,GO:0010038,GO:0016020,GO:0042221,GO:0044464,GO:0046688,GO:0050896,GO:0071944,GO:0097501,GO:1990169	-	-	AA_permease_2	non-target
b0487	MG1655	1S8ZG	1236	K	Transcriptional regulator	cueR	GO:0000976,GO:0000984,GO:0000986,GO:0000987,GO:0001017,GO:0001067,GO:0001130,GO:0001131,GO:0001199,GO:0001204,GO:0001216,GO:0003674,GO:0003676,GO:0003677,GO:0003690,GO:0003700,GO:0005488,GO:0005507,GO:0005515,GO:0005575,GO:0006139,GO:0006351,GO:0006355,GO:0006725,GO:0006807,GO:0008150,GO:0008152,GO:0009058,GO:0009059,GO:0009889,GO:0009891,GO:0009893,GO:0009987,GO:0010035,GO:0010038,GO:0010467,GO:…	ko:K19591	-	MerR,MerR-DNA-bind,MerR_1	target
b0488	MG1655	1S5W4	1236	OU	NfeD-like C-terminal, partner-binding	ybbJ	GO:0005575,GO:0005623,GO:0005886,GO:0016020,GO:0044464,GO:0071944	ko:K07340	-	NfeD	non-target
b0489	MG1655	1RNW8	1236	O	Identified as a multi-copy suppressor of an FtsH HtpX protease double disruption mutant. May play a role in the quality control of integral membrane proteins	qmcA	GO:0005575,GO:0005623,GO:0005886,GO:0016020,GO:0044464,GO:0071944	-	-	Band_7,Band_7_C	target
b0490	MG1655	1RQ94	1236	P	Part of the ABC transporter complex FetAB, which is probably involved in iron export and enhances resistance to H(2)O(2)-mediated oxidative stress. Probably responsible for energy coupling to the transport system	ybbL	GO:0005575,GO:0005623,GO:0005886,GO:0006873,GO:0006875,GO:0006879,GO:0008150,GO:0009987,GO:0016020,GO:0019725,GO:0030003,GO:0042592,GO:0044464,GO:0046916,GO:0048878,GO:0050801,GO:0055065,GO:0055072,GO:0055076,GO:0055080,GO:0055082,GO:0065007,GO:0065008,GO:0071944,GO:0098771	ko:K02068	-	ABC_tran	target
b0491	MG1655	1RSGA	1236	S	Part of the ABC transporter complex FetAB, which is probably involved in iron export and enhances resistance to H(2)O(2)-mediated oxidative stress. Probably responsible for the translocation of the substrate across the membrane	ybbM	GO:0003674,GO:0005215,GO:0005575,GO:0005623,GO:0005886,GO:0005887,GO:0006810,GO:0006811,GO:0006873,GO:0006875,GO:0006879,GO:0008150,GO:0009987,GO:0015075,GO:0016020,GO:0016021,GO:0019725,GO:0022857,GO:0030003,GO:0031224,GO:0031226,GO:0034220,GO:0042592,GO:0044425,GO:0044459,GO:0044464,GO:0046916,GO:0048878,GO:0050801,GO:0051179,GO:0051234,GO:0055065,GO:0055072,GO:0055076,GO:0055080,GO:0055082,GO:…	ko:K02069	-	UPF0014	non-target
b0492	MG1655	1RMSQ	1236	O	protein disulfide oxidoreductase activity	ybbN	GO:0003674,GO:0003824,GO:0005575,GO:0005622,GO:0005623,GO:0005737,GO:0005829,GO:0006457,GO:0008150,GO:0008152,GO:0009987,GO:0015035,GO:0015036,GO:0016491,GO:0016667,GO:0044424,GO:0044444,GO:0044464,GO:0055114,GO:0061077	ko:K03671,ko:K05838	ko04621,ko05418,map04621,map05418	TPR_19,TPR_20,Thioredoxin	target
b0493	MG1655	1T1HV	1236	S	alcohol dehydrogenase (NADP+) activity	ybbO	GO:0003674,GO:0003824,GO:0004033,GO:0008106,GO:0008150,GO:0008152,GO:0016491,GO:0016614,GO:0016616,GO:0055114	-	-	adh_short	non-target
b0494	MG1655	1S3QU	1236	E	TesA is a multifunctional esterase that can act as a thioesterase, lysophospholipase and protease. TesA functions as a thioesterase specific for fatty acyl thioesters of greater than ten carbons, with highest activity on palmitoyl-CoA, cis-vaccenyl-CoA and palmitoleoyl-CoA. TesA also possesses an arylesterase activity towards short acyl-chain aromatic esters such as alpha-naphthyl acetate, alpha-…	tesA	GO:0003674,GO:0003824,GO:0004620,GO:0004622,GO:0005488,GO:0005515,GO:0005575,GO:0005623,GO:0006508,GO:0006807,GO:0008150,GO:0008152,GO:0008233,GO:0016289,GO:0016290,GO:0016298,GO:0016787,GO:0016788,GO:0016790,GO:0019538,GO:0030288,GO:0030313,GO:0031975,GO:0042597,GO:0042802,GO:0043170,GO:0044238,GO:0044464,GO:0047617,GO:0052689,GO:0071704,GO:0140096,GO:1901564	ko:K10804	ko01040,map01040	Lipase_GDSL_2	non-target
b0495	MG1655	1RMG1	1236	P	ATP-binding protein YbbA	ybbA	GO:0000166,GO:0003674,GO:0005488,GO:0005524,GO:0008144,GO:0017076,GO:0030554,GO:0032553,GO:0032555,GO:0032559,GO:0035639,GO:0036094,GO:0043167,GO:0043168,GO:0097159,GO:0097367,GO:1901265,GO:1901363	ko:K02003	-	ABC_tran	target
b0496	MG1655	1RM8Y	1236	Q	FtsX-like permease family	ybbP	GO:0005575,GO:0005623,GO:0005886,GO:0016020,GO:0044464,GO:0071944	ko:K02004	-	FtsX	non-target
b0497	MG1655	1SKYM	1236	M	Rhs elements have a nonessential function. They may play an important role in the natural ecology of the cell	rhsD	GO:0006950,GO:0007154,GO:0008150,GO:0009267,GO:0009605,GO:0009987,GO:0009991,GO:0010438,GO:0031667,GO:0031668,GO:0031669,GO:0033554,GO:0042594,GO:0050896,GO:0051716,GO:0071496	-	-	DUF4329,RHS,RHS_repeat	target
b0498	MG1655	1SGP1	1236	S	NTF2 fold immunity protein	ybbC	-	-	-	Imm-NTF2-2	target
b0503	MG1655	1RPFP	1236	J	Catalyzes the transfer of selenium from selenophosphate for conversion of 2-thiouridine to 2-selenouridine at the wobble position in tRNA	selU	GO:0001887,GO:0002097,GO:0002098,GO:0003674,GO:0003824,GO:0006139,GO:0006396,GO:0006399,GO:0006400,GO:0006725,GO:0006807,GO:0008033,GO:0008150,GO:0008152,GO:0009451,GO:0009987,GO:0010467,GO:0016070,GO:0016740,GO:0016785,GO:0034470,GO:0034641,GO:0034660,GO:0043170,GO:0043412,GO:0043828,GO:0044237,GO:0044238,GO:0046483,GO:0070329,GO:0071704,GO:0090304,GO:0140098,GO:0140101,GO:1901360	ko:K06917	-	Rhodanese	target
b0504	MG1655	1RNA3	1236	K	Transcriptional regulator	allS	GO:0003674,GO:0003676,GO:0003677,GO:0003700,GO:0005488,GO:0006355,GO:0008150,GO:0009889,GO:0009891,GO:0009893,GO:0010468,GO:0010556,GO:0010557,GO:0010604,GO:0010628,GO:0019219,GO:0019222,GO:0031323,GO:0031325,GO:0031326,GO:0031328,GO:0043565,GO:0045893,GO:0045935,GO:0048518,GO:0048522,GO:0050789,GO:0050794,GO:0051171,GO:0051173,GO:0051252,GO:0051254,GO:0060255,GO:0065007,GO:0080090,GO:0097159,GO:…	ko:K10972	-	HTH_1,LysR_substrate	target
b0505	MG1655	1T0X7	1236	F	Catalyzes the catabolism of the allantoin degradation intermediate (S)-ureidoglycolate, generating urea and glyoxylate. Involved in the anaerobic utilization of allantoin as sole nitrogen source. Reinforces the induction of genes involved in the degradation of allantoin and glyoxylate by producing glyoxylate	allA	GO:0003674,GO:0003824,GO:0016829,GO:0016840,GO:0016842,GO:0050385	ko:K01483	ko00230,ko01100,map00230,map01100	Ureidogly_lyase	target
b0506	MG1655	1RZAS	1236	K	IclR helix-turn-helix domain	allR	GO:0003674,GO:0003676,GO:0003677,GO:0003700,GO:0005488,GO:0005515,GO:0005575,GO:0005622,GO:0005623,GO:0005737,GO:0005829,GO:0006355,GO:0006950,GO:0006974,GO:0008150,GO:0009889,GO:0009890,GO:0009892,GO:0009987,GO:0010468,GO:0010556,GO:0010558,GO:0010605,GO:0010629,GO:0019219,GO:0019222,GO:0031323,GO:0031324,GO:0031326,GO:0031327,GO:0033554,GO:0042802,GO:0044424,GO:0044444,GO:0044464,GO:0045892,GO:…	ko:K10973	-	HTH_IclR,IclR	target
b0507	MG1655	1RW45	1236	S	Catalyzes the condensation of two molecules of glyoxylate to give 2-hydroxy-3-oxopropanoate (also termed tartronate semialdehyde)	gcl	GO:0000166,GO:0003674,GO:0003824,GO:0005488,GO:0005515,GO:0006066,GO:0006081,GO:0006082,GO:0008150,GO:0008152,GO:0009028,GO:0009056,GO:0009436,GO:0009441,GO:0009987,GO:0016054,GO:0016829,GO:0016830,GO:0016831,GO:0017144,GO:0019752,GO:0019842,GO:0030976,GO:0032787,GO:0034308,GO:0034310,GO:0036094,GO:0042737,GO:0042802,GO:0043167,GO:0043168,GO:0043169,GO:0043436,GO:0044237,GO:0044248,GO:0044281,GO:…	ko:K01608	ko00630,ko01100,map00630,map01100	TPP_enzyme_C,TPP_enzyme_M,TPP_enzyme_N	non-target
b0508	MG1655	1RQF9	1236	G	Catalyzes the reversible isomerization between hydroxypyruvate and 2-hydroxy-3-oxopropanoate (also termed tartronate semialdehyde). Does not catalyze the isomerization of D-fructose to D-glucose or that of D-xylulose to D-xylose. Also does not catalyze racemization of serine, alanine, glycerate or lactate	hyi	GO:0003674,GO:0003824,GO:0005488,GO:0005515,GO:0006081,GO:0006082,GO:0008150,GO:0008152,GO:0008903,GO:0009987,GO:0016853,GO:0016860,GO:0016861,GO:0019752,GO:0032787,GO:0042802,GO:0042803,GO:0043436,GO:0044237,GO:0044281,GO:0046487,GO:0046983,GO:0071704	ko:K01816,ko:K22131	ko00630,ko01100,map00630,map01100	AP_endonuc_2	non-target
b0509	MG1655	1RQ2D	1236	I	2-hydroxy-3-oxopropionate reductase	glxR	GO:0000255,GO:0000256,GO:0003674,GO:0003824,GO:0006081,GO:0006082,GO:0006807,GO:0006950,GO:0006974,GO:0008150,GO:0008152,GO:0008679,GO:0009056,GO:0009436,GO:0009442,GO:0009987,GO:0016054,GO:0016491,GO:0016614,GO:0016616,GO:0017144,GO:0019752,GO:0032787,GO:0033554,GO:0034641,GO:0042737,GO:0043436,GO:0043603,GO:0043605,GO:0044237,GO:0044248,GO:0044270,GO:0044281,GO:0044282,GO:0046185,GO:0046395,GO:…	ko:K00042,ko:K08319	ko00630,ko01100,map00630,map01100	NAD_binding_11,NAD_binding_2	target
b0511	MG1655	1RMZU	1236	FH	Allantoin transport protein	ybbW	GO:0003674,GO:0005215,GO:0005575,GO:0005623,GO:0005886,GO:0006810,GO:0008150,GO:0015205,GO:0015851,GO:0016020,GO:0022857,GO:0044464,GO:0051179,GO:0051234,GO:0055085,GO:0071702,GO:0071705,GO:0071944	ko:K03457,ko:K10975	-	Transp_cyt_pur	target
b0512	MG1655	1RMQC	1236	F	Catalyzes the conversion of allantoin (5- ureidohydantoin) to allantoic acid by hydrolytic cleavage of the five-member hydantoin ring	allB	GO:0000255,GO:0000256,GO:0003674,GO:0003824,GO:0004038,GO:0005488,GO:0005575,GO:0005622,GO:0005623,GO:0005737,GO:0006139,GO:0006144,GO:0006145,GO:0006725,GO:0006807,GO:0008150,GO:0008152,GO:0008270,GO:0009056,GO:0009112,GO:0009442,GO:0009987,GO:0016787,GO:0016810,GO:0016812,GO:0017144,GO:0019439,GO:0034641,GO:0042737,GO:0043167,GO:0043169,GO:0043603,GO:0043605,GO:0044237,GO:0044238,GO:0044248,GO:…	ko:K01466	ko00230,ko01100,ko01120,map00230,map01100,map01120	Amidohydro_1	target
b0513	MG1655	1RZ18	1236	F	xanthine transmembrane transporter activity	ybbY	GO:0003674,GO:0005215,GO:0005345,GO:0005575,GO:0005623,GO:0005886,GO:0005887,GO:0006810,GO:0006863,GO:0008150,GO:0015205,GO:0015851,GO:0016020,GO:0016021,GO:0022857,GO:0031224,GO:0031226,GO:0042906,GO:0042907,GO:0044425,GO:0044459,GO:0044464,GO:0051179,GO:0051234,GO:0055085,GO:0071702,GO:0071705,GO:0071944,GO:0072530,GO:1904823	-	-	Xan_ur_permease	non-target
b0514	MG1655	1RMC6	1236	G	Belongs to the glycerate kinase type-1 family	glxK	GO:0003674,GO:0003824,GO:0005975,GO:0006066,GO:0006081,GO:0006082,GO:0006793,GO:0006796,GO:0008150,GO:0008152,GO:0009056,GO:0009436,GO:0009441,GO:0009987,GO:0016052,GO:0016054,GO:0016301,GO:0016310,GO:0016491,GO:0016661,GO:0016662,GO:0016740,GO:0016772,GO:0017144,GO:0019392,GO:0019394,GO:0019577,GO:0019579,GO:0019580,GO:0019752,GO:0032787,GO:0034308,GO:0034310,GO:0042737,GO:0042836,GO:0042838,GO:…	ko:K00865	ko00260,ko00561,ko00630,ko01100,ko01120,ko01130,map00260,map00561,map00630,map01100,map01120,map01130	Gly_kinase	target
b0515	MG1655	1RQFK	1236	S	Involved in the anaerobic nitrogen utilization via the assimilation of allantoin. Catalyzes the second stereospecific hydrolysis reaction (deamination) of the allantoin degradation pathway, producing S-ureidoglycolate and ammonia from S- ureidoglycine	ylbA	GO:0003674,GO:0003824,GO:0005488,GO:0016787,GO:0016810,GO:0016813,GO:0030145,GO:0043167,GO:0043169,GO:0046872,GO:0046914,GO:0071522	ko:K14977	ko00230,ko01120,map00230,map01120	Cupin_2,Cupin_3	target
b0516	MG1655	1RPPD	1236	E	Involved in the anaerobic nitrogen utilization via the assimilation of allantoin. Catalyzes specifically the hydrolysis of allantoate to yield CO2, NH3 and S-ureidoglycine, which is unstable and readily undergoes a second deamination by S-ureidoglycine aminohydrolase AllE to yield S-ureidoglycolate and NH3. In vivo, the spontaneous release of S-ureidoglycolate and ammonia from S- ureidoglycine ap…	allC	GO:0000255,GO:0000256,GO:0003674,GO:0003824,GO:0005488,GO:0006807,GO:0008150,GO:0008152,GO:0008270,GO:0009056,GO:0009442,GO:0009987,GO:0016787,GO:0016810,GO:0016813,GO:0017144,GO:0030145,GO:0034641,GO:0042737,GO:0043167,GO:0043169,GO:0043603,GO:0043605,GO:0044237,GO:0044248,GO:0044270,GO:0046483,GO:0046700,GO:0046872,GO:0046914,GO:0047652,GO:0071704,GO:1901360,GO:1901361,GO:1901564,GO:1901565,GO:…	ko:K02083	ko00230,ko01120,map00230,map01120	Peptidase_M20	non-target
b0517	MG1655	1RSKW	1236	C	AllD plays a pivotal role as a metabolic branch-point enzyme in nitrogen utilization via the assimilation of allantoin. It is able to utilize allantoin as a sole source of nitrogen under anaerobic conditions. Catalyzes the oxidation of ureidoglycolate to oxalurate	allD	GO:0000255,GO:0000256,GO:0003674,GO:0003824,GO:0006807,GO:0008150,GO:0008152,GO:0009040,GO:0009056,GO:0009442,GO:0009987,GO:0016491,GO:0016614,GO:0016616,GO:0017144,GO:0034641,GO:0042737,GO:0043603,GO:0043605,GO:0044237,GO:0044248,GO:0044270,GO:0046483,GO:0046700,GO:0055114,GO:0071704,GO:1901360,GO:1901361,GO:1901564,GO:1901565,GO:1901575	ko:K00073	ko00230,ko01120,map00230,map01120	Ldh_2	target
b0518	MG1655	1RME7	1236	C	multicopy suppressor of dominant negative ftsH	fdrA	GO:0001539,GO:0005575,GO:0005622,GO:0005623,GO:0005737,GO:0006928,GO:0008150,GO:0009361,GO:0009987,GO:0032991,GO:0040011,GO:0042709,GO:0044424,GO:0044444,GO:0044464,GO:0045239,GO:0048870,GO:0051179,GO:0051674,GO:0071973,GO:0097588,GO:1902494	ko:K02381	-	CoA_binding,Ligase_CoA	non-target
b0520	MG1655	1S1HZ	1236	S	Protein of unknown function (DUF2877)	ylbF	-	-	-	DUF2877	non-target
b0521	MG1655	1RP78	1236	F	Belongs to the carbamate kinase family	arcC	GO:0003674,GO:0003824,GO:0005575,GO:0005622,GO:0005623,GO:0005737,GO:0005829,GO:0006082,GO:0006520,GO:0006525,GO:0006527,GO:0006793,GO:0006796,GO:0006807,GO:0008150,GO:0008152,GO:0008804,GO:0009056,GO:0009063,GO:0009064,GO:0009065,GO:0009987,GO:0016054,GO:0016301,GO:0016310,GO:0016740,GO:0016772,GO:0016774,GO:0019546,GO:0019752,GO:0043436,GO:0044237,GO:0044238,GO:0044248,GO:0044281,GO:0044282,GO:…	ko:K00926	ko00220,ko00230,ko00910,ko01100,ko01120,ko01200,map00220,map00230,map00910,map01100,map01120,map01200	AA_kinase	non-target
b0522	MG1655	1RQEI	1236	F	Catalyzes the ATP-dependent conversion of 5- aminoimidazole ribonucleotide (AIR) and HCO(3)(-) to N5- carboxyaminoimidazole ribonucleotide (N5-CAIR)	purK	GO:0000166,GO:0003674,GO:0003824,GO:0004638,GO:0005488,GO:0005524,GO:0005575,GO:0005622,GO:0005623,GO:0005737,GO:0005829,GO:0006139,GO:0006163,GO:0006164,GO:0006725,GO:0006753,GO:0006793,GO:0006796,GO:0006807,GO:0008144,GO:0008150,GO:0008152,GO:0009058,GO:0009117,GO:0009150,GO:0009152,GO:0009165,GO:0009259,GO:0009260,GO:0009987,GO:0016829,GO:0016830,GO:0016831,GO:0016874,GO:0016879,GO:0017076,GO:…	ko:K01589	ko00230,ko01100,ko01110,ko01130,map00230,map01100,map01110,map01130	ATP-grasp	non-target
b0523	MG1655	1S3VN	1236	F	Catalyzes the conversion of N5-carboxyaminoimidazole ribonucleotide (N5-CAIR) to 4-carboxy-5-aminoimidazole ribonucleotide (CAIR)	purE	GO:0003674,GO:0003824,GO:0004638,GO:0005488,GO:0005515,GO:0005575,GO:0005622,GO:0005623,GO:0005737,GO:0005829,GO:0006139,GO:0006163,GO:0006164,GO:0006725,GO:0006753,GO:0006793,GO:0006796,GO:0006807,GO:0008150,GO:0008152,GO:0009058,GO:0009117,GO:0009150,GO:0009152,GO:0009165,GO:0009259,GO:0009260,GO:0009987,GO:0016829,GO:0016830,GO:0016831,GO:0016853,GO:0016866,GO:0018130,GO:0019438,GO:0019637,GO:…	ko:K01588	ko00230,ko01100,ko01110,ko01130,map00230,map01100,map01110,map01130	AIRC	non-target
b0524	MG1655	1RP1X	1236	S	Hydrolyzes the pyrophosphate bond of UDP-2,3- diacylglucosamine to yield 2,3-diacylglucosamine 1-phosphate (lipid X) and UMP by catalyzing the attack of water at the alpha-P atom. Involved in the biosynthesis of lipid A, a phosphorylated glycolipid that anchors the lipopolysaccharide to the outer membrane of the cell	lpxH	GO:0003674,GO:0003824,GO:0005488,GO:0005575,GO:0005623,GO:0005886,GO:0005975,GO:0006629,GO:0006643,GO:0006644,GO:0006664,GO:0006793,GO:0006796,GO:0008150,GO:0008152,GO:0008610,GO:0008654,GO:0008758,GO:0009058,GO:0009245,GO:0009247,GO:0009311,GO:0009312,GO:0009987,GO:0016020,GO:0016051,GO:0016462,GO:0016787,GO:0016817,GO:0016818,GO:0019637,GO:0019897,GO:0019898,GO:0030145,GO:0043167,GO:0043169,GO:…	ko:K03269	ko00540,ko01100,map00540,map01100	Metallophos,Metallophos_2	non-target
b0525	MG1655	1S222	1236	O	PPIases accelerate the folding of proteins. It catalyzes the cis-trans isomerization of proline imidic peptide bonds in oligopeptides	ppiB	GO:0000413,GO:0003674,GO:0003755,GO:0003824,GO:0005575,GO:0005622,GO:0005623,GO:0005737,GO:0005829,GO:0006464,GO:0006807,GO:0008150,GO:0008152,GO:0009987,GO:0016853,GO:0016859,GO:0018193,GO:0018208,GO:0019538,GO:0036211,GO:0043170,GO:0043412,GO:0044237,GO:0044238,GO:0044260,GO:0044267,GO:0044424,GO:0044444,GO:0044464,GO:0071704,GO:0140096,GO:1901564	ko:K03768	-	Pro_isomerase	target
b0526	MG1655	1RP5K	1236	J	Belongs to the class-I aminoacyl-tRNA synthetase family	cysS	GO:0000166,GO:0003674,GO:0003824,GO:0004812,GO:0004817,GO:0005488,GO:0005524,GO:0005575,GO:0005622,GO:0005623,GO:0005737,GO:0005829,GO:0006082,GO:0006139,GO:0006399,GO:0006412,GO:0006418,GO:0006423,GO:0006518,GO:0006520,GO:0006725,GO:0006807,GO:0008144,GO:0008150,GO:0008152,GO:0008270,GO:0009058,GO:0009059,GO:0009987,GO:0010467,GO:0016070,GO:0016874,GO:0016875,GO:0017076,GO:0019538,GO:0019752,GO:…	ko:K01883	ko00970,map00970	DALR_2,tRNA-synt_1e,tRNA-synt_1g	target
b0527	MG1655	1S2F9	1236	S	LexA-binding, inner membrane-associated putative hydrolase	ybcI	GO:0005575,GO:0005623,GO:0005886,GO:0016020,GO:0044464,GO:0071944	ko:K07038	-	YdjM	non-target
b0528	MG1655	1SCJU	1236	S	translation	ybcJ	GO:0003674,GO:0003676,GO:0003723,GO:0005488,GO:0005575,GO:0005622,GO:0005623,GO:0005737,GO:0005829,GO:0006412,GO:0006518,GO:0006807,GO:0008150,GO:0008152,GO:0009058,GO:0009059,GO:0009987,GO:0010467,GO:0019538,GO:0034641,GO:0034645,GO:0043043,GO:0043170,GO:0043603,GO:0043604,GO:0044237,GO:0044238,GO:0044249,GO:0044260,GO:0044267,GO:0044271,GO:0044424,GO:0044444,GO:0044464,GO:0071704,GO:0097159,GO:…	ko:K14761	-	S4_2	non-target
b0529	MG1655	1RNSW	1236	F	Catalyzes the oxidation of 5,10- methylenetetrahydrofolate to 5,10-methenyltetrahydrofolate and then the hydrolysis of 5,10-methenyltetrahydrofolate to 10- formyltetrahydrofolate	folD	GO:0003674,GO:0003824,GO:0004477,GO:0004486,GO:0004488,GO:0005575,GO:0005622,GO:0005623,GO:0005737,GO:0005829,GO:0006082,GO:0006575,GO:0006725,GO:0006730,GO:0006732,GO:0006760,GO:0006807,GO:0008150,GO:0008152,GO:0009987,GO:0016491,GO:0016645,GO:0016646,GO:0016787,GO:0016810,GO:0016814,GO:0019238,GO:0019752,GO:0034641,GO:0042558,GO:0043436,GO:0043603,GO:0044237,GO:0044281,GO:0044424,GO:0044444,GO:…	ko:K01491	ko00670,ko00720,ko01100,ko01120,ko01200,map00670,map00720,map01100,map01120,map01200	THF_DHG_CYH,THF_DHG_CYH_C	target
b0530	MG1655	1S07V	1236	NU	Part of the sfmACDHF fimbrial operon. Could contribute to adhesion to various surfaces in specific environmental niches. Increases adhesion to eukaryotic T24 bladder epithelial cells in the absence of fim genes	fimA	GO:0005575,GO:0005623,GO:0007155,GO:0008150,GO:0009289,GO:0022610,GO:0042995,GO:0044464	ko:K07345,ko:K07352	ko05133,map05133	Fimbrial	target
b0531	MG1655	1RS56	1236	NU	Part of the sfmACDHF fimbrial operon. Could contribute to adhesion to various surfaces in specific environmental niches. Increases adhesion to eukaryotic T24 bladder epithelial cells in the absence of fim genes	sfmC	-	ko:K07346,ko:K07353	-	PapD_C,PapD_N	non-target
b0532	MG1655	1RMPU	1236	NU	Part of the sfmACDHF fimbrial operon. Could contribute to adhesion to various surfaces in specific environmental niches. Increases adhesion to eukaryotic T24 bladder epithelial cells in the absence of fim genes. Probably involved in the export and assembly of fimbrial subunits across the outer membrane	sfmD	GO:0003674,GO:0005215,GO:0005575,GO:0005623,GO:0006810,GO:0008150,GO:0009279,GO:0009297,GO:0009987,GO:0015267,GO:0015288,GO:0015473,GO:0016020,GO:0016043,GO:0019867,GO:0022607,GO:0022803,GO:0022829,GO:0022857,GO:0030030,GO:0030031,GO:0030312,GO:0030313,GO:0031975,GO:0043711,GO:0044085,GO:0044462,GO:0044464,GO:0051179,GO:0051234,GO:0055085,GO:0071840,GO:0071944	ko:K07347,ko:K07354	ko05133,map05133	PapC_C,PapC_N,Usher	non-target
b0533	MG1655	1RR81	1236	NU	Part of the sfmACDHF fimbrial operon. Could contribute to adhesion to various surfaces in specific environmental niches. Increases adhesion to eukaryotic T24 bladder epithelial cells in the absence of fim genes	fimH	GO:0007155,GO:0008150,GO:0022610	ko:K07350,ko:K07356	-	Fimbrial	non-target
b0534	MG1655	1S5NU	1236	NU	Part of the sfmACDHF fimbrial operon. Could contribute to adhesion to various surfaces in specific environmental niches. Increases adhesion to eukaryotic T24 bladder epithelial cells in the absence of fim genes	fimF	GO:0007155,GO:0008150,GO:0022610	ko:K07345,ko:K07348,ko:K07355	ko05133,map05133	Fimbrial	non-target
b0535	MG1655	1RY1Z	1236	K	intracellular signal transduction	fimZ	-	ko:K07688,ko:K07690	ko02020,ko05133,map02020,map05133	GerE,Response_reg	non-target
b0537	MG1655	1RPD0	1236	L	Integrase from the cryptic lambdoic prophage DLP12. Integrase is necessary for integration of the phage into the host genome by site-specific recombination. In conjunction with excisionase, integrase is also necessary for excision of the prophage from the host genome	intD	GO:0000150,GO:0003674,GO:0003824,GO:0005575,GO:0005622,GO:0005623,GO:0005737,GO:0005829,GO:0006139,GO:0006259,GO:0006310,GO:0006725,GO:0006807,GO:0008150,GO:0008152,GO:0008907,GO:0008979,GO:0009009,GO:0009987,GO:0015074,GO:0016032,GO:0019042,GO:0019043,GO:0034641,GO:0043170,GO:0044237,GO:0044238,GO:0044260,GO:0044403,GO:0044419,GO:0044424,GO:0044444,GO:0044464,GO:0046483,GO:0051704,GO:0071704,GO:…	-	-	Phage_integrase	non-target
b0540	MG1655	1S69Y	1236	L	transposase activity	-	GO:0005575,GO:0005623,GO:0006139,GO:0006259,GO:0006310,GO:0006313,GO:0006725,GO:0006807,GO:0008150,GO:0008152,GO:0009279,GO:0009405,GO:0009987,GO:0016020,GO:0019867,GO:0030260,GO:0030312,GO:0030313,GO:0031975,GO:0032196,GO:0034641,GO:0043170,GO:0044237,GO:0044238,GO:0044260,GO:0044403,GO:0044409,GO:0044419,GO:0044462,GO:0044464,GO:0046483,GO:0051701,GO:0051704,GO:0051806,GO:0051828,GO:0071704,GO:…	ko:K07483	-	HTH_Tnp_1	non-target
b0541	MG1655	1RR4F	1236	L	COG2801 Transposase and inactivated derivatives	insF	GO:0008150,GO:0009987,GO:0032196	ko:K07497	-	HTH_21,rve	non-target
b0543	MG1655	1S8SG	1236	P	Multidrug transporter that expels positively charged hydrophobic drugs across the inner membrane of E.coli., thereby conferring resistance to a wide range of toxic compounds. The drug efflux is coupled to an influx of protons. Is involved in the resistance of E.coli cells to methyl viologen, ethidium bromide and acriflavine. Is also able to transport tetraphenylphosphonium (TPP( )) and benzalkoni…	emrE	GO:0003674,GO:0005215,GO:0005326,GO:0005488,GO:0005515,GO:0005575,GO:0005623,GO:0005886,GO:0005887,GO:0006805,GO:0006810,GO:0006811,GO:0006812,GO:0006836,GO:0006855,GO:0006950,GO:0006970,GO:0006974,GO:0008150,GO:0008152,GO:0008324,GO:0008519,GO:0009410,GO:0009628,GO:0009987,GO:0015075,GO:0015077,GO:0015078,GO:0015101,GO:0015199,GO:0015220,GO:0015238,GO:0015291,GO:0015297,GO:0015298,GO:0015299,GO:…	ko:K03297	-	Multi_Drug_Res	target
b0544	MG1655	1RYWS	1236	L	recombinase activity	ybcK	-	-	-	Recombinase,Resolvase,Zn_ribbon_recom	non-target
b0545	MG1655	1S400	1236	S	negative regulation of catalytic activity	ybcL	GO:0005575,GO:0005622,GO:0005623,GO:0005737,GO:0030288,GO:0030313,GO:0031975,GO:0042597,GO:0044424,GO:0044464	ko:K06910	-	PBP	target
b0546	MG1655	1RPUM	1236	K	response to antibiotic	ybcM	GO:0003674,GO:0003700,GO:0006355,GO:0006950,GO:0006974,GO:0008150,GO:0009889,GO:0009987,GO:0010468,GO:0010556,GO:0019219,GO:0019222,GO:0031323,GO:0031326,GO:0033554,GO:0042221,GO:0046677,GO:0050789,GO:0050794,GO:0050896,GO:0051171,GO:0051252,GO:0051716,GO:0060255,GO:0065007,GO:0080090,GO:0140110,GO:1903506,GO:2000112,GO:2001141	-	-	Arabinose_bd,HTH_18	target
b0547	MG1655	1S4XF	1236	S	bubble DNA binding	ybcN	GO:0000217,GO:0000405,GO:0003674,GO:0003676,GO:0003677,GO:0003697,GO:0005488,GO:0097159,GO:1901363	-	-	NinB	non-target
b0548	MG1655	1SDC4	1236	-	-	ninE	-	-	-	NinE	non-target
b0549	MG1655	1S9DB	1236	S	phage protein	ybcO	-	-	-	DUF1364	non-target
b0550	MG1655	1SDZ5	1236	L	Endonuclease that resolves Holliday junction intermediates made during homologous genetic recombination and DNA repair. Exhibits sequence and structure-selective cleavage of four-way DNA junctions, where it introduces symmetrical nicks in two strands of the same polarity at the 5' side of	rusA	GO:0000217,GO:0000400,GO:0003674,GO:0003676,GO:0003677,GO:0003824,GO:0004518,GO:0004519,GO:0004520,GO:0004536,GO:0005488,GO:0006139,GO:0006259,GO:0006725,GO:0006807,GO:0008150,GO:0008152,GO:0008821,GO:0009987,GO:0016787,GO:0016788,GO:0016889,GO:0016894,GO:0034641,GO:0043170,GO:0044237,GO:0044238,GO:0044260,GO:0046483,GO:0071704,GO:0090304,GO:0090305,GO:0097159,GO:0140097,GO:1901360,GO:1901363	ko:K01160	-	RusA	non-target
b0551	MG1655	1S64B	1236	K	Antitermination protein Q homolog from lambdoid prophage DLP12	ybcQ	GO:0003674,GO:0003676,GO:0003677,GO:0005488,GO:0008150,GO:0009987,GO:0042710,GO:0044010,GO:0044764,GO:0051704,GO:0097159,GO:1901363	-	-	Phage_antitermQ	target
b0552	MG1655	1RR0T	1236	L	COG3039 Transposase and inactivated derivatives IS5 family	-	GO:0003674,GO:0003824,GO:0004803,GO:0005575,GO:0005622,GO:0005623,GO:0005737,GO:0005829,GO:0006139,GO:0006259,GO:0006310,GO:0006313,GO:0006355,GO:0006725,GO:0006807,GO:0008150,GO:0008152,GO:0009889,GO:0009891,GO:0009893,GO:0009987,GO:0010468,GO:0010556,GO:0010557,GO:0010604,GO:0010628,GO:0019219,GO:0019222,GO:0031323,GO:0031325,GO:0031326,GO:0031328,GO:0032196,GO:0034641,GO:0043170,GO:0044237,GO:…	ko:K07481	-	DDE_Tnp_1,DUF772	non-target
b0554	MG1655	1SFBJ	1236	S	Lysis protein S homolog from lambdoid prophage	essD	GO:0001906,GO:0001907,GO:0008150,GO:0016032,GO:0019048,GO:0019058,GO:0019076,GO:0031640,GO:0035821,GO:0035890,GO:0035891,GO:0039633,GO:0040011,GO:0044003,GO:0044004,GO:0044364,GO:0044403,GO:0044419,GO:0044659,GO:0044661,GO:0051701,GO:0051704,GO:0051817,GO:0051818,GO:0051883,GO:0052126,GO:0052192	-	-	Phage_holin_2_1	non-target
b0555	MG1655	1S6BA	1236	G	Essential for lysis of bacterial cell wall, by showing cell wall hydrolyzing activity. Exhibits lytic activity against E.coli and S.typhi cell wall substrate	ybcS	GO:0001906,GO:0001907,GO:0003674,GO:0003796,GO:0003824,GO:0004553,GO:0008150,GO:0016032,GO:0016787,GO:0016798,GO:0019048,GO:0019058,GO:0019076,GO:0031640,GO:0035821,GO:0035890,GO:0035891,GO:0039633,GO:0040011,GO:0044003,GO:0044004,GO:0044364,GO:0044403,GO:0044419,GO:0044659,GO:0044661,GO:0051701,GO:0051704,GO:0051817,GO:0051818,GO:0051883,GO:0052126,GO:0052192,GO:0061783	ko:K01185	-	Phage_lysozyme	non-target
b0556	MG1655	1S95X	1236	S	Necessary for host cell lysis. It is believed to code for an endopeptidase that cleaves the amino-carboxyl cross-link between the diaminopimelic acid and D-alanine residues in the murein component of the bacterial cell wall (By similarity)	rzpD	-	ko:K14744	-	Phage_lysis	non-target
b0557	MG1655	1S98N	1236	S	Bor protein	borD	GO:0008150,GO:0009987,GO:0010035,GO:0010038,GO:0032026,GO:0042221,GO:0050896,GO:0051716,GO:0070887,GO:0071241,GO:0071248,GO:0071286	-	-	Lambda_Bor	non-target
b0560	MG1655	1S33Z	1236	L	DNA packaging	nohD	-	ko:K22014	-	Phage_Nu1	target
b0564	MG1655	1RPD4	1236	K	Helix-turn-helix domain	ureR	GO:0000976,GO:0001067,GO:0001130,GO:0001216,GO:0001217,GO:0003674,GO:0003676,GO:0003677,GO:0003690,GO:0003700,GO:0005488,GO:0005515,GO:0005575,GO:0005622,GO:0005623,GO:0005737,GO:0006355,GO:0006950,GO:0007154,GO:0008150,GO:0009267,GO:0009314,GO:0009605,GO:0009628,GO:0009889,GO:0009890,GO:0009891,GO:0009892,GO:0009893,GO:0009987,GO:0009991,GO:0010165,GO:0010212,GO:0010468,GO:0010556,GO:0010557,GO:…	ko:K07780,ko:K10923,ko:K21906	ko02020,ko05111,map02020,map05111	HTH_18,HTH_AraC	non-target
b0565	MG1655	1RRNQ	1236	M	Protease that can cleave T7 RNA polymerase, ferric enterobactin receptor protein (FEP), antimicrobial peptide protamine and other proteins. This protease has a specificity for paired basic residues	ompT	GO:0003674,GO:0003824,GO:0004175,GO:0004252,GO:0005575,GO:0005623,GO:0006508,GO:0006807,GO:0008150,GO:0008152,GO:0008233,GO:0008236,GO:0009279,GO:0016020,GO:0016787,GO:0017171,GO:0019538,GO:0019867,GO:0030312,GO:0030313,GO:0031224,GO:0031230,GO:0031975,GO:0043170,GO:0044238,GO:0044425,GO:0044462,GO:0044464,GO:0070011,GO:0071704,GO:0071944,GO:0140096,GO:1901564	ko:K01355,ko:K13520	-	Omptin	target
b0566	MG1655	1S13W	1236	K	Porin thermoregulatory protein EnvY	envY	GO:0003674,GO:0003700,GO:0005575,GO:0006355,GO:0008150,GO:0009266,GO:0009628,GO:0009889,GO:0010468,GO:0010556,GO:0016020,GO:0019219,GO:0019222,GO:0031323,GO:0031326,GO:0050789,GO:0050794,GO:0050896,GO:0051171,GO:0051252,GO:0060255,GO:0065007,GO:0080090,GO:0140110,GO:1903506,GO:2000112,GO:2001141	ko:K03755,ko:K11920	-	HTH_18,HTH_AraC	target
b0567	MG1655	1S1MI	1236	S	Domain of unknown function (DUF4434)	ybcH	-	-	-	DUF4434	non-target
b0568	MG1655	1T2BB	1236	M	Bacteriophage N4 adsorption protein A	nfrA	GO:0005575,GO:0005623,GO:0009279,GO:0016020,GO:0019867,GO:0030312,GO:0030313,GO:0031975,GO:0044462,GO:0044464,GO:0071944	ko:K11739	-	NfrA_C,TPR_15,TPR_19	non-target
b0569	MG1655	1RNP2	1236	M	Bacteriophage N4 adsorption protein B	nfrB	GO:0005575,GO:0005623,GO:0005886,GO:0016020,GO:0044464,GO:0071944	ko:K11740	-	Glyco_trans_2_3,T2SSE_N	non-target
b0570	MG1655	1T1I6	1236	T	Member of the two-component regulatory system CusS CusR. Copper ion sensor. Could also be a silver ion sensor. Activates CusR by phosphorylation	cusS	GO:0000155,GO:0000160,GO:0003674,GO:0003824,GO:0004672,GO:0004673,GO:0005575,GO:0005623,GO:0005886,GO:0006464,GO:0006468,GO:0006793,GO:0006796,GO:0006807,GO:0007154,GO:0007165,GO:0008150,GO:0008152,GO:0009987,GO:0010035,GO:0010038,GO:0010272,GO:0016020,GO:0016301,GO:0016310,GO:0016740,GO:0016772,GO:0016773,GO:0016775,GO:0018106,GO:0018193,GO:0018202,GO:0019538,GO:0023014,GO:0023052,GO:0035556,GO:…	ko:K07636,ko:K07644	ko02020,map02020	HAMP,HATPase_c,HisKA	non-target
b0571	MG1655	1RNWH	1236	K	Member of the two-component regulatory system CusS CusR. Activates the expression of cusCFBA	cusR	GO:0000160,GO:0003674,GO:0003676,GO:0003677,GO:0005488,GO:0005515,GO:0006355,GO:0007154,GO:0007165,GO:0008150,GO:0009889,GO:0009893,GO:0009987,GO:0010035,GO:0010038,GO:0010468,GO:0010556,GO:0010604,GO:0010628,GO:0019219,GO:0019222,GO:0023052,GO:0031323,GO:0031326,GO:0035556,GO:0042221,GO:0042802,GO:0046688,GO:0048518,GO:0050789,GO:0050794,GO:0050896,GO:0051171,GO:0051252,GO:0051716,GO:0060255,GO:…	ko:K02483,ko:K07665	ko02020,map02020	Response_reg,Trans_reg_C	non-target
b0572	MG1655	1RMDA	1236	M	Forms pores that allow passive diffusion of cations across the outer membrane. Part of a cation efflux system that mediates resistance to copper and silver	cusC	GO:0000041,GO:0003674,GO:0005215,GO:0005375,GO:0005488,GO:0005507,GO:0006464,GO:0006497,GO:0006807,GO:0006810,GO:0006811,GO:0006812,GO:0006825,GO:0006873,GO:0006875,GO:0006878,GO:0006950,GO:0008150,GO:0008152,GO:0008289,GO:0008324,GO:0009058,GO:0009059,GO:0009636,GO:0009987,GO:0010035,GO:0010038,GO:0010272,GO:0010273,GO:0015075,GO:0015318,GO:0016043,GO:0018345,GO:0019538,GO:0019725,GO:0019992,GO:…	ko:K07796,ko:K08721,ko:K18139	ko01501,ko02020,ko02024,map01501,map02020,map02024	OEP	non-target
b0573	MG1655	1S9YP	1236	S	Part of a cation efflux system that mediates resistance to copper and silver. Binds one copper per polypeptide	cusF	GO:0003674,GO:0005488,GO:0005507,GO:0005575,GO:0005623,GO:0006873,GO:0006875,GO:0006878,GO:0006950,GO:0008150,GO:0009636,GO:0009987,GO:0010035,GO:0010038,GO:0010043,GO:0010272,GO:0010273,GO:0016530,GO:0016531,GO:0019725,GO:0030003,GO:0030288,GO:0030313,GO:0031975,GO:0042221,GO:0042592,GO:0042597,GO:0043167,GO:0043169,GO:0044464,GO:0046688,GO:0046872,GO:0046914,GO:0046916,GO:0048878,GO:0050801,GO:…	ko:K07810	ko02020,map02020	CusF_Ec	non-target
b0574	MG1655	1RPBZ	1236	M	Part of a cation efflux system that mediates resistance to copper and silver	cusB	GO:0000041,GO:0003674,GO:0005215,GO:0005375,GO:0005488,GO:0005507,GO:0005575,GO:0005623,GO:0006810,GO:0006811,GO:0006812,GO:0006825,GO:0006873,GO:0006875,GO:0006878,GO:0006950,GO:0008150,GO:0008324,GO:0009636,GO:0009987,GO:0010035,GO:0010038,GO:0010272,GO:0010273,GO:0015075,GO:0015318,GO:0015679,GO:0019725,GO:0022857,GO:0022890,GO:0030001,GO:0030003,GO:0030288,GO:0030313,GO:0031975,GO:0034220,GO:…	ko:K07798	ko02020,map02020	CusF_Ec,HlyD_D23,HlyD_D4	non-target
b0575	MG1655	1SP6I	1236	P	Belongs to the resistance-nodulation-cell division (RND) (TC 2.A.6) family	cusA	GO:0000041,GO:0003674,GO:0005215,GO:0005375,GO:0005488,GO:0005507,GO:0005575,GO:0005623,GO:0005886,GO:0006810,GO:0006811,GO:0006812,GO:0006825,GO:0006873,GO:0006875,GO:0006878,GO:0006950,GO:0008150,GO:0008324,GO:0009636,GO:0009987,GO:0010035,GO:0010038,GO:0010272,GO:0010273,GO:0015075,GO:0015080,GO:0015318,GO:0015673,GO:0015679,GO:0016020,GO:0016021,GO:0019725,GO:0022857,GO:0022890,GO:0030001,GO:…	ko:K07787	ko02020,map02020	ACR_tran	non-target
b0576	MG1655	1RNK0	1236	P	Permease that is involved in the transport across the cytoplasmic membrane of phenylalanine	pheP	GO:0003333,GO:0003674,GO:0005215,GO:0005302,GO:0005342,GO:0005575,GO:0005623,GO:0005886,GO:0005887,GO:0006810,GO:0006811,GO:0006812,GO:0006820,GO:0006855,GO:0006865,GO:0008104,GO:0008150,GO:0008320,GO:0008324,GO:0008509,GO:0008514,GO:0008565,GO:0009977,GO:0015031,GO:0015075,GO:0015171,GO:0015173,GO:0015179,GO:0015192,GO:0015196,GO:0015238,GO:0015291,GO:0015318,GO:0015399,GO:0015405,GO:0015450,GO:…	ko:K03293,ko:K11732,ko:K11734	-	AA_permease	target
b0577	MG1655	1RNBM	1236	M	Mechanosensitive Ion channel	ybdG	GO:0003674,GO:0005215,GO:0005488,GO:0005515,GO:0005575,GO:0005623,GO:0005886,GO:0006810,GO:0006950,GO:0006970,GO:0008150,GO:0008381,GO:0009628,GO:0009987,GO:0015267,GO:0016020,GO:0022803,GO:0022836,GO:0022857,GO:0033554,GO:0042802,GO:0044464,GO:0050896,GO:0051179,GO:0051234,GO:0051716,GO:0055085,GO:0071214,GO:0071470,GO:0071944,GO:0104004	ko:K16053	-	MS_channel	non-target
b0578	MG1655	1RSDH	1236	C	Oxygen-insensitive NAD(P)H nitroreductase	nfnB	GO:0000166,GO:0003674,GO:0003824,GO:0004155,GO:0005488,GO:0005515,GO:0005575,GO:0005622,GO:0005623,GO:0005737,GO:0005829,GO:0006725,GO:0006807,GO:0008150,GO:0008152,GO:0009056,GO:0009987,GO:0010181,GO:0016491,GO:0016645,GO:0016646,GO:0016651,GO:0016657,GO:0018545,GO:0018973,GO:0018974,GO:0019326,GO:0019439,GO:0032553,GO:0036094,GO:0042537,GO:0042802,GO:0043167,GO:0043168,GO:0044237,GO:0044248,GO:…	ko:K10679	ko00633,ko01120,map00633,map01120	Nitroreductase	target
b0579	MG1655	1S4W1	1236	S	YjbR	ybdF	-	-	-	YjbR	non-target
b0580	MG1655	1SA9U	1236	S	Protein of unknown function (DUF1158)	ybdJ	-	-	-	DUF1158	non-target
b0581	MG1655	1RRZ1	1236	F	ATP-dependent carboxylate-amine ligase which exhibits weak glutamate--cysteine ligase activity	ybdK	GO:0003674,GO:0003824,GO:0016874,GO:0016879	ko:K06048	-	GCS2	target
b0583	MG1655	1S968	1236	H	Involved in the biosynthesis of the siderophore enterobactin (enterochelin), which is a macrocyclic trimeric lactone of N-(2,3-dihydroxybenzoyl)-serine. The serine trilactone serves as a scaffolding for the three catechol functionalities that provide hexadentate coordination for the tightly ligated iron(2 ) atoms. Plays an essential role in the assembly of the enterobactin by catalyzing the trans…	entD	GO:0003674,GO:0003824,GO:0005575,GO:0005622,GO:0005623,GO:0005886,GO:0006518,GO:0006725,GO:0006807,GO:0008150,GO:0008152,GO:0008897,GO:0009058,GO:0009237,GO:0009238,GO:0009239,GO:0009366,GO:0009712,GO:0009713,GO:0009987,GO:0016020,GO:0016740,GO:0016772,GO:0016780,GO:0018130,GO:0018958,GO:0019184,GO:0019290,GO:0019438,GO:0019540,GO:0019748,GO:0031224,GO:0031226,GO:0032991,GO:0034641,GO:0043043,GO:…	ko:K02362	ko01053,ko01110,ko01130,map01053,map01110,map01130	ACPS	non-target
b0584	MG1655	1RNHR	1236	P	This protein is involved in the initial step of iron uptake by binding ferrienterobactin (Fe-ENT), an iron chelatin siderophore that allows E.coli to extract iron from the environment. FepA also acts as a receptor for colicins B and D	fepA	GO:0000041,GO:0003674,GO:0005215,GO:0005488,GO:0005515,GO:0005575,GO:0005623,GO:0006810,GO:0006811,GO:0006812,GO:0006820,GO:0006826,GO:0006855,GO:0006873,GO:0006875,GO:0006879,GO:0008104,GO:0008150,GO:0008320,GO:0008565,GO:0009279,GO:0009987,GO:0015031,GO:0015238,GO:0015267,GO:0015343,GO:0015399,GO:0015405,GO:0015450,GO:0015620,GO:0015682,GO:0015685,GO:0015688,GO:0015711,GO:0015833,GO:0015850,GO:…	ko:K16089,ko:K19611	ko02020,map02020	Plug,TonB_dep_Rec	non-target
b0585	MG1655	1RPMW	1236	P	esterase	fes	GO:0003674,GO:0003824,GO:0005575,GO:0005622,GO:0005623,GO:0005737,GO:0006725,GO:0008150,GO:0008152,GO:0008849,GO:0009056,GO:0009237,GO:0009238,GO:0009712,GO:0009987,GO:0016787,GO:0016788,GO:0018958,GO:0019336,GO:0019439,GO:0019614,GO:0019748,GO:0044237,GO:0044248,GO:0044424,GO:0044464,GO:0046214,GO:0046215,GO:0046483,GO:0046700,GO:0051186,GO:0051187,GO:0071704,GO:0090487,GO:1901360,GO:1901361,GO:…	ko:K07214	-	DUF3327,Esterase	target
b0586	MG1655	1RPAG	1236	Q	Activates the carboxylate group of L-serine via ATP- dependent PPi exchange reactions to the aminoacyladenylate, preparing that molecule for the final stages of enterobactin synthesis. Holo-EntF acts as the catalyst for the formation of the three amide and three ester bonds present in the cyclic (2,3- dihydroxybenzoyl)serine trimer enterobactin, using seryladenylate and acyl-holo-EntB (acylated w…	entF	GO:0003674,GO:0003824,GO:0005488,GO:0005575,GO:0005622,GO:0005623,GO:0005737,GO:0005829,GO:0005886,GO:0006082,GO:0006518,GO:0006520,GO:0006725,GO:0006807,GO:0008150,GO:0008152,GO:0009058,GO:0009237,GO:0009238,GO:0009239,GO:0009366,GO:0009712,GO:0009713,GO:0009987,GO:0016020,GO:0016740,GO:0016772,GO:0016779,GO:0016874,GO:0016879,GO:0016881,GO:0018130,GO:0018958,GO:0019184,GO:0019290,GO:0019438,GO:…	ko:K02364	ko01053,ko01110,ko01130,map01053,map01110,map01130	AMP-binding,AMP-binding_C,Condensation,PP-binding,Thioesterase	non-target
b0587	MG1655	1RR0I	1236	M	Ferric enterobactin transport protein FepE	fepE	GO:0000041,GO:0003674,GO:0005215,GO:0005575,GO:0005623,GO:0005886,GO:0006810,GO:0006811,GO:0006812,GO:0006820,GO:0006826,GO:0008150,GO:0015343,GO:0015620,GO:0015682,GO:0015685,GO:0015688,GO:0015711,GO:0015850,GO:0015891,GO:0016020,GO:0022857,GO:0030001,GO:0042930,GO:0044464,GO:0044718,GO:0051179,GO:0051181,GO:0051184,GO:0051234,GO:0055085,GO:0071702,GO:0071944,GO:0072512,GO:1901678	-	-	GNVR,Wzz	target
b0588	MG1655	1RRII	1236	P	Probably responsible for energy coupling to the transport system	fepC	GO:0000041,GO:0000166,GO:0003674,GO:0005215,GO:0005488,GO:0005524,GO:0005575,GO:0005623,GO:0005886,GO:0006810,GO:0006811,GO:0006812,GO:0006820,GO:0006826,GO:0008144,GO:0008150,GO:0015343,GO:0015620,GO:0015682,GO:0015685,GO:0015688,GO:0015711,GO:0015850,GO:0015891,GO:0016020,GO:0017076,GO:0022857,GO:0030001,GO:0030554,GO:0032553,GO:0032555,GO:0032559,GO:0035639,GO:0036094,GO:0042930,GO:0043167,GO:…	ko:K02013	ko02010,map02010	ABC_tran	non-target
b0589	MG1655	1RS0J	1236	P	Belongs to the binding-protein-dependent transport system permease family. FecCD subfamily	fepG	GO:0000041,GO:0003674,GO:0005215,GO:0005575,GO:0005623,GO:0005886,GO:0006810,GO:0006811,GO:0006812,GO:0006820,GO:0006826,GO:0008150,GO:0015343,GO:0015620,GO:0015682,GO:0015685,GO:0015688,GO:0015711,GO:0015850,GO:0015891,GO:0016020,GO:0022857,GO:0030001,GO:0042930,GO:0044464,GO:0044718,GO:0051179,GO:0051181,GO:0051184,GO:0051234,GO:0055085,GO:0071702,GO:0071944,GO:0072512,GO:1901678	ko:K02015	ko02010,map02010	FecCD	non-target
b0590	MG1655	1RRQ1	1236	P	Belongs to the binding-protein-dependent transport system permease family. FecCD subfamily	fepD	GO:0000041,GO:0003674,GO:0005215,GO:0005575,GO:0005623,GO:0005886,GO:0006810,GO:0006811,GO:0006812,GO:0006820,GO:0006826,GO:0008150,GO:0015343,GO:0015620,GO:0015682,GO:0015685,GO:0015688,GO:0015711,GO:0015850,GO:0015891,GO:0016020,GO:0022857,GO:0030001,GO:0042930,GO:0044464,GO:0044718,GO:0051179,GO:0051181,GO:0051184,GO:0051234,GO:0055085,GO:0071702,GO:0071944,GO:0072512,GO:1901678	ko:K02015	ko02010,map02010	FecCD	non-target
b0591	MG1655	1RMY2	1236	EGP	Exports the siderophore enterobactin out of the cell	entS	GO:0005575,GO:0005623,GO:0005886,GO:0006810,GO:0006811,GO:0006820,GO:0006950,GO:0006974,GO:0008150,GO:0009987,GO:0015688,GO:0015711,GO:0015850,GO:0015891,GO:0016020,GO:0033554,GO:0042221,GO:0042930,GO:0044464,GO:0046677,GO:0050896,GO:0051179,GO:0051181,GO:0051234,GO:0051716,GO:0071702,GO:0071944,GO:1901678	ko:K08225	-	MFS_1,MFS_3	non-target
b0592	MG1655	1RPS9	1236	P	part of the binding-protein- dependent transport system for uptake of ferrienterobactin	fepB	GO:0000041,GO:0005575,GO:0005623,GO:0006810,GO:0006811,GO:0006812,GO:0006820,GO:0006826,GO:0006950,GO:0006974,GO:0008150,GO:0009987,GO:0015682,GO:0015685,GO:0015688,GO:0015711,GO:0015850,GO:0015891,GO:0030001,GO:0030288,GO:0030313,GO:0031975,GO:0033554,GO:0042597,GO:0042930,GO:0044464,GO:0050896,GO:0051179,GO:0051181,GO:0051234,GO:0051716,GO:0071702,GO:0072512,GO:1901678	ko:K02016	ko02010,map02010	Peripla_BP_2	non-target
b0593	MG1655	1RRBX	1236	HQ	Involved in the biosynthesis of the siderophore enterobactin (macrocyclic trimeric lactone of N-(2,3- dihydroxybenzoyl)-serine). Catalyzes the reversible conversion of chorismate to isochorismate	entC	GO:0000287,GO:0003674,GO:0003824,GO:0005488,GO:0006518,GO:0006725,GO:0006807,GO:0008150,GO:0008152,GO:0008909,GO:0009058,GO:0009237,GO:0009238,GO:0009239,GO:0009712,GO:0009713,GO:0009987,GO:0016853,GO:0016866,GO:0018130,GO:0018958,GO:0019184,GO:0019290,GO:0019438,GO:0019540,GO:0019748,GO:0034641,GO:0043043,GO:0043167,GO:0043169,GO:0043603,GO:0043604,GO:0044237,GO:0044249,GO:0044271,GO:0044550,GO:…	ko:K01851,ko:K02361	ko00130,ko01053,ko01100,ko01110,ko01130,map00130,map01053,map01100,map01110,map01130	Chorismate_bind	non-target
b0594	MG1655	1RP8K	1236	Q	Involved in the biosynthesis of the siderophore enterobactin (enterochelin), which is a macrocyclic trimeric lactone of N-(2,3-dihydroxybenzoyl)-serine. The serine trilactone serves as a scaffolding for the three catechol functionalities that provide hexadentate coordination for the tightly ligated iron(2 ) atoms. EntE proccesses via a two-step adenylation- ligation reaction (bi-uni-uni-bi ping-p…	entE	GO:0003674,GO:0003824,GO:0005575,GO:0005622,GO:0005623,GO:0005737,GO:0005829,GO:0006518,GO:0006725,GO:0006807,GO:0008150,GO:0008152,GO:0008668,GO:0009058,GO:0009237,GO:0009238,GO:0009239,GO:0009712,GO:0009713,GO:0009987,GO:0016740,GO:0016772,GO:0016779,GO:0016874,GO:0016879,GO:0016881,GO:0018130,GO:0018958,GO:0019184,GO:0019290,GO:0019438,GO:0019540,GO:0019748,GO:0034641,GO:0043043,GO:0043603,GO:…	ko:K02363,ko:K12238	ko01053,ko01110,ko01130,map01053,map01110,map01130	AMP-binding,AMP-binding_C	non-target
b0595	MG1655	1RRZ8	1236	Q	Involved in the biosynthesis of the siderophore enterobactin (enterochelin), which is a macrocyclic trimeric lactone of N-(2,3-dihydroxybenzoyl)-serine. The serine trilactone serves as a scaffolding for the three catechol functionalities that provide hexadentate coordination for the tightly ligated iron(2 ) atoms. EntB is a bifunctional protein that serves as an isochorismate lyase and an aryl ca…	entB	GO:0000287,GO:0003674,GO:0003824,GO:0004463,GO:0005488,GO:0005515,GO:0005575,GO:0005622,GO:0005623,GO:0005737,GO:0005829,GO:0005886,GO:0006518,GO:0006725,GO:0006807,GO:0008150,GO:0008152,GO:0008908,GO:0009058,GO:0009237,GO:0009238,GO:0009239,GO:0009712,GO:0009713,GO:0009987,GO:0016020,GO:0016740,GO:0016765,GO:0016787,GO:0016801,GO:0016803,GO:0016874,GO:0016879,GO:0016881,GO:0018130,GO:0018958,GO:…	ko:K01252	ko01053,ko01110,ko01130,map01053,map01110,map01130	Isochorismatase,PP-binding	non-target
b0596	MG1655	1RN5N	1236	IQ	Involved in the biosynthesis of the siderophore enterobactin (enterochelin), which is a macrocyclic trimeric lactone of N-(2,3-dihydroxybenzoyl)-serine. Catalyzes the reversible NAD-dependent oxidation of the C3-hydroxyl group of 2,3-dihydro-2,3-dihydroxybenzoate (2,3-diDHB), producing the transient intermediate 2-hydroxy-3-oxo-4,6-cyclohexadiene-1- carboxylate, which undergoes rapid aromatizatio…	entA	GO:0003674,GO:0003824,GO:0005488,GO:0005515,GO:0005575,GO:0005622,GO:0005623,GO:0005737,GO:0005829,GO:0006518,GO:0006725,GO:0006807,GO:0008150,GO:0008152,GO:0008667,GO:0009058,GO:0009237,GO:0009238,GO:0009239,GO:0009712,GO:0009713,GO:0009987,GO:0016043,GO:0016491,GO:0016627,GO:0016628,GO:0018130,GO:0018958,GO:0019184,GO:0019290,GO:0019438,GO:0019540,GO:0019748,GO:0022607,GO:0034641,GO:0042802,GO:…	ko:K00216	ko01053,ko01110,ko01130,map01053,map01110,map01130	adh_short_C2	non-target
b0597	MG1655	1S2CT	1236	Q	Required for optimal enterobactin synthesis. Acts as a proofreading enzyme that prevents EntB misacylation by hydrolyzing the thioester bound existing between EntB and wrongly charged molecules	entH	GO:0003674,GO:0003824,GO:0005488,GO:0005515,GO:0005575,GO:0005622,GO:0005623,GO:0005737,GO:0005829,GO:0006518,GO:0006725,GO:0006807,GO:0008150,GO:0008152,GO:0009058,GO:0009237,GO:0009238,GO:0009239,GO:0009712,GO:0009713,GO:0009987,GO:0016289,GO:0016787,GO:0016788,GO:0016790,GO:0018130,GO:0018958,GO:0019184,GO:0019290,GO:0019438,GO:0019540,GO:0019748,GO:0034641,GO:0042802,GO:0043043,GO:0043603,GO:…	ko:K02614	ko00360,map00360	4HBT	non-target
b0598	MG1655	1RMG4	1236	T	carbon starvation protein	cstA	GO:0005575,GO:0005623,GO:0005886,GO:0005887,GO:0006950,GO:0006974,GO:0007154,GO:0008150,GO:0009267,GO:0009605,GO:0009987,GO:0009991,GO:0016020,GO:0016021,GO:0031224,GO:0031226,GO:0031667,GO:0031668,GO:0031669,GO:0033554,GO:0042594,GO:0044425,GO:0044459,GO:0044464,GO:0050896,GO:0051716,GO:0071496,GO:0071944	ko:K06200	-	CstA,CstA_5TM	target
b0599	MG1655	1RM83	1236	C	Catalyzes the NADPH-dependent reduction of 2- oxoglutarate and 2-oxobutanoate, leading to the respective 2- hydroxycarboxylate. Cannot use NADH instead of NADPH as a redox partner. Do not catalyze the reverse reactions	ybdH	GO:0003674,GO:0003824,GO:0005488,GO:0005515,GO:0008150,GO:0008152,GO:0016491,GO:0016614,GO:0016616,GO:0042802,GO:0047545,GO:0055114	ko:K08317	-	Fe-ADH	non-target
b0600	MG1655	1RNN0	1236	E	Aminotransferase	ybdL	GO:0003674,GO:0003824,GO:0005488,GO:0008144,GO:0008483,GO:0010326,GO:0016740,GO:0016769,GO:0019842,GO:0030170,GO:0036094,GO:0043167,GO:0043168,GO:0048037,GO:0050662,GO:0070279,GO:0097159,GO:1901363	ko:K14287	-	Aminotran_1_2	non-target
b0601	MG1655	1RZ7C	1236	K	ParB-like nuclease domain	ybdM	-	-	-	ParBc	non-target
b0602	MG1655	1RYRP	1236	S	catalytic activity	ybdN	-	-	-	DUF3440,PAPS_reduct	non-target
b0603	MG1655	1RSHD	1236	K	Transcriptional regulator	ybdO	GO:0006355,GO:0008150,GO:0009889,GO:0010468,GO:0010556,GO:0019219,GO:0019222,GO:0031323,GO:0031326,GO:0050789,GO:0050794,GO:0051171,GO:0051252,GO:0060255,GO:0065007,GO:0080090,GO:1903506,GO:2000112,GO:2001141	-	-	HTH_1,LysR_substrate	target
b0604	MG1655	1RQAW	1236	O	Required for disulfide bond formation in some periplasmic proteins. Acts by transferring its disulfide bond to other proteins and is reduced in the process	dsbG	GO:0003674,GO:0003756,GO:0003824,GO:0005575,GO:0005623,GO:0008150,GO:0008152,GO:0015035,GO:0015036,GO:0016491,GO:0016667,GO:0016853,GO:0016860,GO:0016864,GO:0042597,GO:0044464,GO:0055114,GO:0140096	ko:K03805	-	Thioredoxin_2	target
b0605	MG1655	1RN4S	1236	O	Thiol-specific peroxidase that catalyzes the reduction of hydrogen peroxide and organic hydroperoxides to water and alcohols, respectively. Plays a role in cell protection against oxidative stress by detoxifying peroxides	ahpC	GO:0003674,GO:0003824,GO:0004601,GO:0005488,GO:0005515,GO:0005575,GO:0005622,GO:0005623,GO:0005737,GO:0005829,GO:0006873,GO:0006875,GO:0006879,GO:0006950,GO:0006979,GO:0007154,GO:0008150,GO:0008152,GO:0009267,GO:0009321,GO:0009605,GO:0009636,GO:0009970,GO:0009987,GO:0009991,GO:0010033,GO:0016209,GO:0016491,GO:0016667,GO:0016671,GO:0016684,GO:0019725,GO:0030003,GO:0031667,GO:0031668,GO:0031669,GO:…	ko:K03386	ko04214,map04214	1-cysPrx_C,AhpC-TSA	non-target
b0606	MG1655	1RNC7	1236	O	Alkyl hydroperoxide reductase	ahpF	GO:0000166,GO:0003674,GO:0003824,GO:0005488,GO:0005575,GO:0005622,GO:0005623,GO:0005737,GO:0005829,GO:0008150,GO:0008152,GO:0008785,GO:0009321,GO:0016491,GO:0016651,GO:0016667,GO:0016668,GO:0032991,GO:0036094,GO:0043167,GO:0043168,GO:0044424,GO:0044444,GO:0044464,GO:0048037,GO:0050660,GO:0050662,GO:0055114,GO:0071949,GO:0097159,GO:1901265,GO:1901363,GO:1902494,GO:1990204	ko:K03387	-	Pyr_redox_2,Thioredoxin_3	target
b0607	MG1655	1S2PE	1236	T	Belongs to the universal stress protein A family	uspG	GO:0003674,GO:0003824,GO:0004017,GO:0005575,GO:0005622,GO:0005623,GO:0005737,GO:0006139,GO:0006464,GO:0006468,GO:0006725,GO:0006753,GO:0006793,GO:0006796,GO:0006807,GO:0008150,GO:0008152,GO:0009058,GO:0009117,GO:0009123,GO:0009165,GO:0009987,GO:0016301,GO:0016310,GO:0016740,GO:0016772,GO:0016776,GO:0018117,GO:0018130,GO:0018175,GO:0019205,GO:0019438,GO:0019538,GO:0019637,GO:0032879,GO:0034641,GO:…	ko:K11932	-	Usp	target
b0608	MG1655	1RRPT	1236	E	zinc ion binding	ybdR	-	-	-	ADH_N,ADH_N_assoc,ADH_zinc_N	non-target
b0610	MG1655	1S8V4	1236	K	May act as an anti-Gre factor	rnk	-	ko:K06140	-	GreA_GreB,Rnk_N	target
b0611	MG1655	1RND8	1236	J	Belongs to the RNase T2 family	rna	GO:0005575,GO:0005622,GO:0005623,GO:0005737,GO:0006139,GO:0006401,GO:0006725,GO:0006807,GO:0008150,GO:0008152,GO:0009056,GO:0009057,GO:0009987,GO:0016070,GO:0019439,GO:0030288,GO:0030313,GO:0031975,GO:0034641,GO:0034655,GO:0042597,GO:0043170,GO:0044237,GO:0044238,GO:0044248,GO:0044260,GO:0044265,GO:0044270,GO:0044424,GO:0044464,GO:0046483,GO:0046700,GO:0071704,GO:0090304,GO:1901360,GO:1901361,GO:…	ko:K01166,ko:K01169	-	Ribonuclease_T2	non-target
b0612	MG1655	1RMF3	1236	P	Responsible for the uptake of citrate in exchange with the efflux of succinate, fumarate or tartrate. Has a relatively broad specificity for C(4)-dicarboxylates and tricarboxylates	citT	GO:0003674,GO:0005215,GO:0005575,GO:0005623,GO:0005886,GO:0016020,GO:0044464,GO:0071944	ko:K09477	ko02020,map02020	Na_sulph_symp	non-target
b0613	MG1655	1RYW6	1236	F	Catalyzes the formation of 2-(5''-triphosphoribosyl)-3'- dephosphocoenzyme-A, the precursor of the prosthetic group of the holo-acyl carrier protein (gamma chain) of citrate lyase, from ATP and dephospho-CoA	citG	GO:0003674,GO:0003824,GO:0006807,GO:0008150,GO:0008152,GO:0009058,GO:0009059,GO:0009987,GO:0016740,GO:0016772,GO:0016780,GO:0019538,GO:0043170,GO:0044237,GO:0044238,GO:0044249,GO:0044260,GO:0044267,GO:0046917,GO:0051186,GO:0051188,GO:0051189,GO:0051191,GO:0071704,GO:1901564,GO:1901576	ko:K05966,ko:K13927,ko:K13930	ko02020,map02020	CitG,CitX	non-target
b0614	MG1655	1S4KU	1236	H	Transfers 2-(5''-triphosphoribosyl)-3'- dephosphocoenzyme-A on a serine residue to the apo-acyl carrier protein (gamma chain) of the citrate lyase to yield holo-acyl carrier protein	citX	GO:0003674,GO:0003824,GO:0006091,GO:0006113,GO:0006464,GO:0006807,GO:0008150,GO:0008152,GO:0009987,GO:0015980,GO:0016740,GO:0016772,GO:0016779,GO:0018065,GO:0018193,GO:0018209,GO:0018246,GO:0018247,GO:0019538,GO:0036211,GO:0043170,GO:0043412,GO:0044237,GO:0044238,GO:0044260,GO:0044267,GO:0050519,GO:0055114,GO:0071704,GO:1901564	ko:K05964	ko02020,map02020	CitX	non-target
b0615	MG1655	1RQ32	1236	C	Citrate (pro-3S)-lyase alpha chain	citF	GO:0005575,GO:0005622,GO:0005623,GO:0005737,GO:0044424,GO:0044464	ko:K01643	ko02020,map02020	CitF	target
b0616	MG1655	1RNEJ	1236	G	Belongs to the HpcH HpaI aldolase family	citE	GO:0000287,GO:0003674,GO:0005488,GO:0005575,GO:0005622,GO:0005623,GO:0005737,GO:0006082,GO:0006107,GO:0008150,GO:0008152,GO:0009987,GO:0019752,GO:0043167,GO:0043169,GO:0043436,GO:0043648,GO:0044237,GO:0044281,GO:0044424,GO:0044464,GO:0046872,GO:0071704	ko:K01644	ko02020,map02020	HpcH_HpaI	non-target
b0617	MG1655	1S98D	1236	C	Covalent carrier of the coenzyme of citrate lyase	citD	GO:0003674,GO:0005488,GO:0005575,GO:0005622,GO:0005623,GO:0005737,GO:0044424,GO:0044464,GO:0048037,GO:0051192	ko:K01646	ko02020,map02020	ACP	target
b0618	MG1655	1RMMV	1236	H	Acetylation of prosthetic group (2-(5''-phosphoribosyl)- 3'-dephosphocoenzyme-A) of the gamma subunit of citrate lyase	citC	GO:0003674,GO:0003824,GO:0006464,GO:0006807,GO:0008150,GO:0008152,GO:0008771,GO:0009987,GO:0016874,GO:0016877,GO:0016878,GO:0019538,GO:0036211,GO:0043170,GO:0043412,GO:0044237,GO:0044238,GO:0044260,GO:0044267,GO:0071704,GO:1901564	ko:K01910	ko02020,map02020	Acetyltransf_1,Citrate_ly_lig	non-target
b0619	MG1655	1RNRF	1236	T	Member of the two-component regulatory system DpiA DpiB, which is essential for expression of citrate-specific fermentation genes and genes involved in plasmid inheritance. Could be involved in response to both the presence of citrate and external redox conditions. Functions as a sensor kinase that phosphorylates DpiA in the presence of citrate	dpiB	GO:0000155,GO:0000160,GO:0003674,GO:0003824,GO:0004672,GO:0004673,GO:0005575,GO:0005623,GO:0005886,GO:0006464,GO:0006468,GO:0006793,GO:0006796,GO:0006807,GO:0007154,GO:0007165,GO:0008150,GO:0008152,GO:0009987,GO:0010033,GO:0016020,GO:0016301,GO:0016310,GO:0016740,GO:0016772,GO:0016773,GO:0016775,GO:0018106,GO:0018193,GO:0018202,GO:0019538,GO:0023014,GO:0023052,GO:0035556,GO:0036211,GO:0042221,GO:…	ko:K07700	ko02020,map02020	HATPase_c,HATPase_c_5,PAS,PAS_8,SPOB_a,sCache_3_2	target
b0620	MG1655	1RPI7	1236	K	Member of the two-component regulatory system DpiA DpiB, which is essential for expression of citrate-specific fermentation genes and genes involved in plasmid inheritance. Could be involved in response to both the presence of citrate and external redox conditions	dpiA	GO:0000156,GO:0000160,GO:0003674,GO:0003676,GO:0003677,GO:0005488,GO:0006355,GO:0007154,GO:0007165,GO:0008150,GO:0009889,GO:0009987,GO:0010468,GO:0010556,GO:0019219,GO:0019222,GO:0023052,GO:0031323,GO:0031326,GO:0035556,GO:0050789,GO:0050794,GO:0050896,GO:0051171,GO:0051252,GO:0051716,GO:0060089,GO:0060255,GO:0065007,GO:0080090,GO:0097159,GO:1901363,GO:1903506,GO:2000112,GO:2001141	ko:K02475,ko:K07702	ko02020,map02020	CitT,Response_reg	non-target
b0621	MG1655	1RQB2	1236	P	Responsible for the transport of C4-dicarboxylates during anaerobic growth	dcuC	GO:0003674,GO:0005215,GO:0005310,GO:0005342,GO:0005469,GO:0005575,GO:0005623,GO:0005886,GO:0005887,GO:0005975,GO:0005996,GO:0006006,GO:0006066,GO:0006067,GO:0006082,GO:0006083,GO:0006089,GO:0006090,GO:0006091,GO:0006103,GO:0006105,GO:0006113,GO:0006139,GO:0006163,GO:0006725,GO:0006732,GO:0006733,GO:0006753,GO:0006793,GO:0006796,GO:0006807,GO:0006810,GO:0006811,GO:0006820,GO:0006835,GO:0006855,GO:…	ko:K03326	-	DcuC	non-target
b0622	MG1655	1RPCR	1236	M	Transfers a palmitate residue from the sn-1 position of a phospholipid to the N-linked hydroxymyristate on the proximal unit of lipid A or its precursors	pagP	GO:0003674,GO:0003824,GO:0005575,GO:0005623,GO:0005975,GO:0006629,GO:0006643,GO:0006644,GO:0006664,GO:0006793,GO:0006796,GO:0008150,GO:0008152,GO:0008374,GO:0008610,GO:0008654,GO:0009058,GO:0009245,GO:0009247,GO:0009279,GO:0009311,GO:0009312,GO:0009987,GO:0016020,GO:0016051,GO:0016409,GO:0016416,GO:0016740,GO:0016746,GO:0016747,GO:0019637,GO:0019867,GO:0030312,GO:0030313,GO:0031975,GO:0044237,GO:…	ko:K12973	ko01503,ko05133,map01503,map05133	PagP	non-target
b0623	MG1655	1SCA7	1236	K	Ribonuclease B OB domain	cspE	GO:0001072,GO:0003674,GO:0003676,GO:0003677,GO:0003697,GO:0003723,GO:0003727,GO:0005488,GO:0005575,GO:0005622,GO:0005623,GO:0005737,GO:0005829,GO:0006355,GO:0008143,GO:0008150,GO:0009889,GO:0009890,GO:0009892,GO:0010468,GO:0010556,GO:0010558,GO:0010605,GO:0010629,GO:0019219,GO:0019222,GO:0031323,GO:0031324,GO:0031326,GO:0031327,GO:0031554,GO:0031564,GO:0043242,GO:0043244,GO:0044424,GO:0044444,GO:…	ko:K03704	-	CSD	target
b0624	MG1655	1S9GR	1236	D	Important for reducing fluoride concentration in the cell, thus reducing its toxicity	crcB	GO:0003674,GO:0005215,GO:0005575,GO:0005623,GO:0005886,GO:0005887,GO:0006810,GO:0006811,GO:0006820,GO:0008150,GO:0008509,GO:0015075,GO:0015103,GO:0015318,GO:0015698,GO:0016020,GO:0016021,GO:0022857,GO:0031224,GO:0031226,GO:0034220,GO:0044425,GO:0044459,GO:0044464,GO:0051179,GO:0051234,GO:0055085,GO:0071944,GO:0098656,GO:0098660,GO:0098661,GO:1903424,GO:1903425	ko:K06199	-	CRCB	non-target
b0627	MG1655	1SCGF	1236	U	Part of the twin-arginine translocation (Tat) system that transports large folded proteins containing a characteristic twin-arginine motif in their signal peptide across membranes. TatE shares overlapping functions with TatA	tatE	-	ko:K03425	ko03060,ko03070,map03060,map03070	MttA_Hcf106	target
b0628	MG1655	1RMAT	1236	H	Catalyzes the radical-mediated insertion of two sulfur atoms into the C-6 and C-8 positions of the octanoyl moiety bound to the lipoyl domains of lipoate-dependent enzymes, thereby converting the octanoylated domains into lipoylated derivatives	lipA	GO:0003674,GO:0003824,GO:0005488,GO:0005575,GO:0005622,GO:0005623,GO:0005737,GO:0005829,GO:0006082,GO:0006464,GO:0006629,GO:0006631,GO:0006633,GO:0006732,GO:0006790,GO:0006807,GO:0008150,GO:0008152,GO:0008610,GO:0009058,GO:0009106,GO:0009107,GO:0009108,GO:0009249,GO:0009987,GO:0010467,GO:0016053,GO:0016740,GO:0016782,GO:0016783,GO:0016992,GO:0018065,GO:0018130,GO:0018193,GO:0018205,GO:0019538,GO:…	ko:K03644	ko00785,ko01100,map00785,map01100	LIAS_N,Radical_SAM	non-target
b0629	MG1655	1RV8G	1236	K	DNA-binding transcription factor activity	ybeF	GO:0006139,GO:0006351,GO:0006355,GO:0006725,GO:0006807,GO:0008150,GO:0008152,GO:0009058,GO:0009059,GO:0009889,GO:0009987,GO:0010467,GO:0010468,GO:0010556,GO:0016070,GO:0018130,GO:0019219,GO:0019222,GO:0019438,GO:0031323,GO:0031326,GO:0032774,GO:0034641,GO:0034645,GO:0034654,GO:0043170,GO:0044237,GO:0044238,GO:0044249,GO:0044260,GO:0044271,GO:0046483,GO:0050789,GO:0050794,GO:0051171,GO:0051252,GO:…	-	-	HTH_1,LysR_substrate	non-target
b0630	MG1655	1RMXQ	1236	H	Catalyzes the transfer of endogenously produced octanoic acid from octanoyl-acyl-carrier-protein onto the lipoyl domains of lipoate-dependent enzymes. Lipoyl-ACP can also act as a substrate although octanoyl-ACP is likely to be the physiological substrate	lipB	GO:0003674,GO:0003824,GO:0006082,GO:0006464,GO:0006629,GO:0006631,GO:0006633,GO:0006732,GO:0006790,GO:0006807,GO:0008150,GO:0008152,GO:0008610,GO:0009058,GO:0009106,GO:0009107,GO:0009108,GO:0009249,GO:0009892,GO:0009987,GO:0010467,GO:0010468,GO:0010605,GO:0010629,GO:0016053,GO:0016415,GO:0016740,GO:0016746,GO:0016747,GO:0016772,GO:0016779,GO:0016874,GO:0016879,GO:0016979,GO:0018065,GO:0018130,GO:…	ko:K03801	ko00785,ko01100,map00785,map01100	BPL_LplA_LipB	non-target
b0631	MG1655	1S61Y	1236	S	Belongs to the UPF0250 family	ybeD	GO:0005575,GO:0005622,GO:0005623,GO:0005737,GO:0005829,GO:0044424,GO:0044444,GO:0044464	ko:K09158	-	DUF493	non-target
b0632	MG1655	1RMJA	1236	M	Removes C-terminal D-alanyl residues from sugar-peptide cell wall precursors	dacA	GO:0000270,GO:0003674,GO:0003824,GO:0004175,GO:0004180,GO:0004185,GO:0005488,GO:0005575,GO:0005623,GO:0005886,GO:0005887,GO:0006022,GO:0006508,GO:0006807,GO:0008144,GO:0008150,GO:0008152,GO:0008233,GO:0008236,GO:0008238,GO:0008360,GO:0008658,GO:0009002,GO:0009987,GO:0016020,GO:0016021,GO:0016787,GO:0017171,GO:0019538,GO:0022603,GO:0022604,GO:0030203,GO:0031224,GO:0031226,GO:0031406,GO:0033218,GO:…	ko:K07258	ko00550,ko01100,map00550,map01100	PBP5_C,Peptidase_S11	non-target
b0633	MG1655	1RMCG	1236	M	Lytic transglycosylase with a strong preference for naked glycan strands that lack stem peptides	rlpA	GO:0005575,GO:0005623,GO:0009279,GO:0016020,GO:0019867,GO:0030312,GO:0030313,GO:0031975,GO:0044462,GO:0044464,GO:0071944	ko:K03642	-	DPBB_1,SPOR	non-target
b0634	MG1655	1RMEJ	1236	M	Peptidoglycan polymerase that is essential for cell wall elongation	mrdB	GO:0005575,GO:0005623,GO:0005886,GO:0008150,GO:0008360,GO:0016020,GO:0022603,GO:0022604,GO:0044464,GO:0050789,GO:0050793,GO:0050794,GO:0051128,GO:0065007,GO:0065008,GO:0071944	ko:K05837	-	FTSW_RODA_SPOVE	non-target
b0635	MG1655	1RN9H	1236	M	Catalyzes cross-linking of the peptidoglycan cell wall	mrdA	GO:0000270,GO:0003674,GO:0003824,GO:0004180,GO:0004185,GO:0005488,GO:0005575,GO:0005623,GO:0005886,GO:0005887,GO:0006022,GO:0006023,GO:0006024,GO:0006508,GO:0006807,GO:0008144,GO:0008150,GO:0008152,GO:0008233,GO:0008236,GO:0008238,GO:0008360,GO:0008658,GO:0009002,GO:0009058,GO:0009059,GO:0009252,GO:0009273,GO:0009987,GO:0016020,GO:0016021,GO:0016043,GO:0016787,GO:0017171,GO:0019538,GO:0022603,GO:…	ko:K05515	ko00550,ko01501,map00550,map01501	PBP_dimer,Transpeptidase	non-target
b0636	MG1655	1S1ZY	1236	J	Specifically methylates the pseudouridine at position 1915 (m3Psi1915) in 23S rRNA	rlmH	GO:0000154,GO:0001510,GO:0003674,GO:0003824,GO:0005488,GO:0005515,GO:0005575,GO:0005622,GO:0005623,GO:0005737,GO:0006139,GO:0006364,GO:0006396,GO:0006725,GO:0006807,GO:0008150,GO:0008152,GO:0008168,GO:0008173,GO:0008649,GO:0008757,GO:0009451,GO:0009987,GO:0010467,GO:0016070,GO:0016072,GO:0016740,GO:0016741,GO:0022613,GO:0031167,GO:0032259,GO:0034470,GO:0034641,GO:0034660,GO:0042254,GO:0042802,GO:…	ko:K00783	-	SPOUT_MTase	non-target
b0637	MG1655	1S8W3	1236	J	Functions as a ribosomal silencing factor. Interacts with ribosomal protein L14 (rplN), blocking formation of intersubunit bridge B8. Prevents association of the 30S and 50S ribosomal subunits and the formation of functional ribosomes, thus repressing translation	rsfS	GO:0003674,GO:0005488,GO:0005575,GO:0005622,GO:0005623,GO:0005737,GO:0005829,GO:0006417,GO:0008150,GO:0009889,GO:0009890,GO:0009892,GO:0010468,GO:0010556,GO:0010558,GO:0010605,GO:0010608,GO:0010629,GO:0017148,GO:0019222,GO:0031323,GO:0031324,GO:0031326,GO:0031327,GO:0032268,GO:0032269,GO:0034248,GO:0034249,GO:0043021,GO:0043023,GO:0044087,GO:0044424,GO:0044444,GO:0044464,GO:0044877,GO:0048519,GO:…	ko:K09710	-	RsfS	non-target
b0638	MG1655	1S2NY	1236	G	Belongs to the phosphoglycerate mutase family	cobC	-	ko:K02226,ko:K22306	ko00860,ko01100,map00860,map01100	His_Phos_1	target
b0639	MG1655	1RP00	1236	H	Catalyzes the reversible adenylation of nicotinate mononucleotide (NaMN) to nicotinic acid adenine dinucleotide (NaAD)	nadD	GO:0000309,GO:0003674,GO:0003824,GO:0004515,GO:0006082,GO:0006139,GO:0006520,GO:0006531,GO:0006725,GO:0006732,GO:0006733,GO:0006753,GO:0006793,GO:0006796,GO:0006807,GO:0008150,GO:0008152,GO:0009058,GO:0009066,GO:0009108,GO:0009117,GO:0009165,GO:0009435,GO:0009987,GO:0016740,GO:0016772,GO:0016779,GO:0018130,GO:0019355,GO:0019359,GO:0019362,GO:0019363,GO:0019365,GO:0019438,GO:0019637,GO:0019674,GO:…	ko:K00969,ko:K01488	ko00230,ko00760,ko01100,ko05340,map00230,map00760,map01100,map05340	CTP_transf_like	non-target
b0640	MG1655	1RQRE	1236	L	Part of the beta sliding clamp loading complex, which hydrolyzes ATP to load the beta clamp onto primed DNA to form the DNA replication pre-initiation complex. DNA polymerase III is a complex, multichain enzyme responsible for most of the replicative synthesis in bacteria. This DNA polymerase also exhibits 3'-5' exonuclease activity. The delta subunit is the wrench that will open the beta subunit…	holA	GO:0005575,GO:0005622,GO:0005623,GO:0006139,GO:0006259,GO:0006260,GO:0006261,GO:0006725,GO:0006807,GO:0008150,GO:0008152,GO:0009058,GO:0009059,GO:0009360,GO:0009987,GO:0032991,GO:0034641,GO:0034645,GO:0042575,GO:0043170,GO:0044237,GO:0044238,GO:0044249,GO:0044260,GO:0044424,GO:0044464,GO:0046483,GO:0061695,GO:0071704,GO:0090304,GO:1901360,GO:1901576,GO:1902494,GO:1990234	ko:K02340	ko00230,ko00240,ko01100,ko03030,ko03430,ko03440,map00230,map00240,map01100,map03030,map03430,map03440	DNA_pol3_delt_C,DNA_pol3_delta	non-target
b0641	MG1655	1SAG4	1236	M	Together with LptD, is involved in the assembly of lipopolysaccharide (LPS) at the surface of the outer membrane. Required for the proper assembly of LptD. Binds LPS and may serve as the LPS recognition site at the outer membrane	lptE	GO:0001530,GO:0003674,GO:0005488,GO:0005575,GO:0005623,GO:0006810,GO:0006869,GO:0008150,GO:0008289,GO:0009279,GO:0009987,GO:0010876,GO:0015920,GO:0016020,GO:0016043,GO:0019867,GO:0022607,GO:0030312,GO:0030313,GO:0031975,GO:0033036,GO:0043163,GO:0043165,GO:0044085,GO:0044091,GO:0044462,GO:0044464,GO:0045229,GO:0051179,GO:0051234,GO:0061024,GO:0071702,GO:0071709,GO:0071840,GO:0071944,GO:0097367,GO:…	ko:K03643	-	LptE	non-target
b0642	MG1655	1RP14	1236	J	Belongs to the class-I aminoacyl-tRNA synthetase family	leuS	GO:0003674,GO:0003824,GO:0004812,GO:0004823,GO:0005575,GO:0005622,GO:0005623,GO:0005737,GO:0005829,GO:0006082,GO:0006139,GO:0006399,GO:0006412,GO:0006418,GO:0006429,GO:0006518,GO:0006520,GO:0006725,GO:0006807,GO:0008150,GO:0008152,GO:0009058,GO:0009059,GO:0009987,GO:0010467,GO:0016070,GO:0016874,GO:0016875,GO:0019538,GO:0019752,GO:0034641,GO:0034645,GO:0034660,GO:0043038,GO:0043039,GO:0043043,GO:…	ko:K01869	ko00970,map00970	Anticodon_1,tRNA-synt_1,tRNA-synt_1_2	target
b0643	MG1655	1RYIB	1236	J	Zinc-ribbon containing domain	ybeL	-	-	-	DUF1451	non-target
b0644	MG1655	1RPI3	1236	O	COG0790 FOG TPR repeat, SEL1 subfamily	ybeQ	GO:0006950,GO:0006979,GO:0008150,GO:0050896	ko:K07126	-	Sel1	target
b0645	MG1655	1SIT7	1236	S	Protein of unknown function (DUF1266)	ybeR	-	-	-	DUF1266	target
b0646	MG1655	1RYBT	1236	O	PFAM heat shock protein DnaJ domain protein	ybeS	-	-	-	DUF805	non-target
b0647	MG1655	1RW8B	1236	S	Sel1-like repeats.	ybeT	-	ko:K07126	-	Sel1	target
b0648	MG1655	1S2HD	1236	S	Protein of unknown function (DUF1266)	ybeU	-	-	-	DUF1266	target
b0649	MG1655	1SYVJ	1236	O	ATPase activator activity	djlC	GO:0001671,GO:0003674,GO:0008047,GO:0008150,GO:0030234,GO:0032781,GO:0043085,GO:0043462,GO:0044093,GO:0050790,GO:0051336,GO:0051345,GO:0060589,GO:0060590,GO:0065007,GO:0065009,GO:0098772	-	-	-	non-target
b0650	MG1655	1RR7P	1236	O	heat shock protein 70	hscC	GO:0003674,GO:0003824,GO:0016462,GO:0016787,GO:0016817,GO:0016818,GO:0016887,GO:0017111	ko:K04045	-	HSP70,MreB_Mbl	target
b0651	MG1655	1RSCY	1236	F	Hydrolyzes with equal efficiency cytidine or uridine to ribose and cytosine or uracil, respectively	rihA	GO:0003674,GO:0003824,GO:0005488,GO:0005509,GO:0005575,GO:0005622,GO:0005623,GO:0005737,GO:0005829,GO:0006139,GO:0006152,GO:0006213,GO:0006725,GO:0006807,GO:0008150,GO:0008152,GO:0008477,GO:0009056,GO:0009116,GO:0009119,GO:0009164,GO:0009987,GO:0016787,GO:0016798,GO:0016799,GO:0019439,GO:0034641,GO:0034655,GO:0034656,GO:0042278,GO:0042454,GO:0043167,GO:0043169,GO:0044237,GO:0044238,GO:0044248,GO:…	ko:K01239,ko:K01250	ko00230,ko00760,ko01100,map00230,map00760,map01100	IU_nuc_hydro	non-target
b0652	MG1655	1RMX1	1236	P	Part of the ABC transporter complex GltIJKL involved in glutamate and aspartate uptake. Probably responsible for energy coupling to the transport system	gltL	GO:0000166,GO:0003674,GO:0005488,GO:0005524,GO:0008144,GO:0017076,GO:0030554,GO:0032553,GO:0032555,GO:0032559,GO:0035639,GO:0036094,GO:0043167,GO:0043168,GO:0097159,GO:0097367,GO:1901265,GO:1901363	ko:K02028,ko:K02029,ko:K09972,ko:K10004,ko:K10010,ko:K10038	ko02010,ko02020,map02010,map02020	ABC_tran	non-target
b0653	MG1655	1RNX3	1236	E	Part of the ABC transporter complex GltIJKL involved in glutamate and aspartate uptake. Probably responsible for the translocation of the substrate across the membrane	gltK	GO:0003333,GO:0003674,GO:0005215,GO:0005342,GO:0005575,GO:0005623,GO:0005886,GO:0006810,GO:0006811,GO:0006820,GO:0006865,GO:0008150,GO:0008509,GO:0008514,GO:0015075,GO:0015171,GO:0015318,GO:0015711,GO:0015849,GO:0016020,GO:0022857,GO:0034220,GO:0044464,GO:0046942,GO:0046943,GO:0051179,GO:0051234,GO:0055085,GO:0071702,GO:0071705,GO:0071944,GO:0098656,GO:1901998,GO:1903825,GO:1905039	ko:K10002	ko02010,ko02020,map02010,map02020	BPD_transp_1	non-target
b0654	MG1655	1RMTK	1236	P	Part of the ABC transporter complex GltIJKL involved in glutamate and aspartate uptake. Probably responsible for the translocation of the substrate across the membrane	gltJ	GO:0005575,GO:0005623,GO:0005886,GO:0016020,GO:0044464,GO:0071944	ko:K02029,ko:K10003	ko02010,ko02020,map02010,map02020	BPD_transp_1	target
b0655	MG1655	1RPBX	1236	ET	Part of the ABC transporter complex GltIJKL involved in glutamate and aspartate uptake. Binds to both glutamate and aspartate	gltI	GO:0003333,GO:0003674,GO:0005488,GO:0005575,GO:0005623,GO:0006810,GO:0006811,GO:0006820,GO:0006835,GO:0006836,GO:0006855,GO:0006865,GO:0008150,GO:0015711,GO:0015740,GO:0015800,GO:0015807,GO:0015813,GO:0015849,GO:0015893,GO:0016595,GO:0016597,GO:0030288,GO:0030313,GO:0031406,GO:0031975,GO:0034220,GO:0036094,GO:0042221,GO:0042493,GO:0042597,GO:0043167,GO:0043168,GO:0043177,GO:0044464,GO:0046942,GO:…	ko:K10001	ko02010,ko02020,map02010,map02020	SBP_bac_3	target
b0656	MG1655	1RR0T	1236	L	COG3039 Transposase and inactivated derivatives IS5 family	-	GO:0003674,GO:0003824,GO:0004803,GO:0005575,GO:0005622,GO:0005623,GO:0005737,GO:0005829,GO:0006139,GO:0006259,GO:0006310,GO:0006313,GO:0006355,GO:0006725,GO:0006807,GO:0008150,GO:0008152,GO:0009889,GO:0009891,GO:0009893,GO:0009987,GO:0010468,GO:0010556,GO:0010557,GO:0010604,GO:0010628,GO:0019219,GO:0019222,GO:0031323,GO:0031325,GO:0031326,GO:0031328,GO:0032196,GO:0034641,GO:0043170,GO:0044237,GO:…	ko:K07481	-	DDE_Tnp_1,DUF772	non-target
b0657	MG1655	1RM8M	1236	M	Transfers the fatty acyl group on membrane lipoproteins	lnt	GO:0003674,GO:0003824,GO:0005575,GO:0005623,GO:0005886,GO:0005887,GO:0006464,GO:0006807,GO:0008150,GO:0008152,GO:0009058,GO:0009059,GO:0009987,GO:0016020,GO:0016021,GO:0016410,GO:0016740,GO:0016746,GO:0016747,GO:0019538,GO:0031224,GO:0031226,GO:0034645,GO:0036211,GO:0042157,GO:0042158,GO:0043170,GO:0043412,GO:0044237,GO:0044238,GO:0044249,GO:0044260,GO:0044267,GO:0044425,GO:0044459,GO:0044464,GO:…	ko:K03820	-	CN_hydrolase	target
b0658	MG1655	1RMKX	1236	P	Magnesium and cobalt efflux protein CorC	corC	GO:0001897,GO:0001906,GO:0001907,GO:0005575,GO:0005623,GO:0005886,GO:0008150,GO:0009405,GO:0009987,GO:0016020,GO:0019835,GO:0019836,GO:0031640,GO:0035821,GO:0044003,GO:0044004,GO:0044179,GO:0044364,GO:0044403,GO:0044419,GO:0044464,GO:0044764,GO:0051701,GO:0051704,GO:0051715,GO:0051801,GO:0051817,GO:0051818,GO:0051883,GO:0052331,GO:0071944	ko:K06189	-	CBS,CorC_HlyC	non-target
b0659	MG1655	1S6BS	1236	J	Single strand-specific metallo-endoribonuclease involved in late-stage 70S ribosome quality control and in maturation of the 3' terminus of the 16S rRNA	ybeY	GO:0000469,GO:0000478,GO:0003674,GO:0003824,GO:0004518,GO:0004519,GO:0004521,GO:0004540,GO:0005488,GO:0006139,GO:0006355,GO:0006364,GO:0006396,GO:0006412,GO:0006518,GO:0006725,GO:0006807,GO:0006950,GO:0008150,GO:0008152,GO:0009058,GO:0009059,GO:0009266,GO:0009408,GO:0009628,GO:0009889,GO:0009987,GO:0010467,GO:0010468,GO:0010556,GO:0016070,GO:0016072,GO:0016151,GO:0016787,GO:0016788,GO:0016892,GO:…	ko:K07042	-	UPF0054	non-target
b0660	MG1655	1RP2Y	1236	T	ATP binding	ybeZ	GO:0005575,GO:0005622,GO:0005623,GO:0005737,GO:0005829,GO:0044424,GO:0044444,GO:0044464	ko:K06217	-	PhoH	target
b0661	MG1655	1RMD8	1236	J	Catalyzes the methylthiolation of N6- (dimethylallyl)adenosine (i(6)A), leading to the formation of 2- methylthio-N6-(dimethylallyl)adenosine (ms(2)i(6)A) at position 37 in tRNAs that read codons beginning with uridine	miaB	GO:0001510,GO:0003674,GO:0003824,GO:0005488,GO:0005575,GO:0005622,GO:0005623,GO:0005737,GO:0005829,GO:0006139,GO:0006396,GO:0006399,GO:0006400,GO:0006725,GO:0006807,GO:0008033,GO:0008150,GO:0008152,GO:0009451,GO:0009987,GO:0010467,GO:0016070,GO:0016740,GO:0016782,GO:0030488,GO:0032259,GO:0034470,GO:0034641,GO:0034660,GO:0035596,GO:0035597,GO:0035600,GO:0043170,GO:0043412,GO:0043414,GO:0044237,GO:…	ko:K06168	-	Radical_SAM,TRAM,UPF0004	non-target
b0662	MG1655	1RND5	1236	CH	2-octoprenyl-3-methyl-6-methoxy-1,4-benzoquinone hydroxylase activity	ubiF	GO:0003674,GO:0003824,GO:0006732,GO:0006733,GO:0006743,GO:0006744,GO:0008150,GO:0008152,GO:0008682,GO:0009058,GO:0009108,GO:0009987,GO:0016491,GO:0016705,GO:0042180,GO:0042181,GO:0044237,GO:0044249,GO:0044281,GO:0044283,GO:0051186,GO:0051188,GO:0055114,GO:0071704,GO:1901576,GO:1901661,GO:1901663	ko:K03184	ko00130,ko01100,ko01110,map00130,map01100,map01110	FAD_binding_3,SE	non-target
b0674	MG1655	1RQ7D	1236	E	Asparagine synthetase B	asnB	GO:0000166,GO:0003674,GO:0003824,GO:0004066,GO:0004071,GO:0005488,GO:0005515,GO:0005524,GO:0005575,GO:0005622,GO:0005623,GO:0005737,GO:0005829,GO:0006082,GO:0006520,GO:0006528,GO:0006529,GO:0006541,GO:0006807,GO:0008144,GO:0008150,GO:0008152,GO:0008652,GO:0009056,GO:0009058,GO:0009063,GO:0009064,GO:0009066,GO:0009067,GO:0009987,GO:0016053,GO:0016054,GO:0016211,GO:0016597,GO:0016874,GO:0016879,GO:…	ko:K01953	ko00250,ko01100,ko01110,map00250,map01100,map01110	Asn_synthase,GATase_7	non-target
b0675	MG1655	1RRS1	1236	G	Catalyzes the dephosphorylation of an unusually broad range of substrate including deoxyribo- and ribonucleoside tri-, di-, and monophosphates, as well as polyphosphate and glucose-1-P (Glu1P)	nagD	GO:0000287,GO:0003674,GO:0003824,GO:0005488,GO:0005575,GO:0005622,GO:0005623,GO:0005737,GO:0005829,GO:0006139,GO:0006213,GO:0006220,GO:0006244,GO:0006725,GO:0006753,GO:0006793,GO:0006796,GO:0006807,GO:0008150,GO:0008152,GO:0008252,GO:0008253,GO:0009056,GO:0009058,GO:0009116,GO:0009117,GO:0009119,GO:0009123,GO:0009125,GO:0009129,GO:0009131,GO:0009158,GO:0009161,GO:0009164,GO:0009166,GO:0009173,GO:…	ko:K01101,ko:K02566	ko00627,ko01120,map00627,map01120	Hydrolase_6,Hydrolase_like	non-target
b0676	MG1655	1RNEA	1236	K	Acts as a repressor of the nagEBACD operon and acts both as an activator and a repressor for the transcription of the glmSU operon	nagC	GO:0003674,GO:0003676,GO:0003677,GO:0005488,GO:0006355,GO:0008150,GO:0009889,GO:0010468,GO:0010556,GO:0019219,GO:0019222,GO:0031323,GO:0031326,GO:0050789,GO:0050794,GO:0051171,GO:0051252,GO:0060255,GO:0065007,GO:0080090,GO:0097159,GO:1901363,GO:1903506,GO:2000112,GO:2001141	ko:K00845,ko:K02565	ko00010,ko00052,ko00500,ko00520,ko00521,ko00524,ko01100,ko01110,ko01120,ko01130,ko01200,map00010,map00052,map00500,map00520,map00521,map00524,map01100,map01110,map01120,map01130,map01200	MarR,ROK	non-target
b0677	MG1655	1RMRV	1236	G	Involved in the first step in the biosynthesis of amino- sugar-nucleotides. Catalyzes the hydrolysis of the N-acetyl group of N-acetylglucosamine-6-phosphate (GlcNAc-6-P) to yield glucosamine 6-phosphate and acetate. In vitro, can also hydrolyze substrate analogs such as N-thioacetyl-D-glucosamine-6-phosphate, N-trifluoroacetyl-D-glucosamine-6-phosphate, N-acetyl-D- glucosamine-6-sulfate, N-acety…	nagA	GO:0003674,GO:0003824,GO:0005488,GO:0006040,GO:0006044,GO:0006046,GO:0006054,GO:0006082,GO:0008150,GO:0008152,GO:0008270,GO:0008448,GO:0009056,GO:0009987,GO:0016043,GO:0016054,GO:0016787,GO:0016810,GO:0016811,GO:0016999,GO:0017001,GO:0017144,GO:0019213,GO:0019262,GO:0019752,GO:0022607,GO:0042737,GO:0043167,GO:0043169,GO:0043436,GO:0043933,GO:0044085,GO:0044237,GO:0044248,GO:0044281,GO:0044282,GO:…	ko:K01443	ko00520,ko01130,map00520,map01130	Amidohydro_1	non-target
b0678	MG1655	1RQ2V	1236	F	Catalyzes the reversible isomerization-deamination of glucosamine 6-phosphate (GlcN6P) to form fructose 6-phosphate (Fru6P) and ammonium ion	nagB	GO:0003674,GO:0003824,GO:0004342,GO:0005488,GO:0005515,GO:0005575,GO:0005622,GO:0005623,GO:0005737,GO:0005829,GO:0006040,GO:0006044,GO:0006046,GO:0006047,GO:0006048,GO:0006054,GO:0006082,GO:0006139,GO:0006725,GO:0006793,GO:0006807,GO:0008150,GO:0008152,GO:0009056,GO:0009058,GO:0009225,GO:0009226,GO:0009987,GO:0016054,GO:0016787,GO:0016853,GO:0016860,GO:0016861,GO:0016999,GO:0017001,GO:0017144,GO:…	ko:K02564	ko00520,ko01100,map00520,map01100	Glucosamine_iso	non-target
b0679	MG1655	1RMYZ	1236	G	PTS system, N-acetylglucosamine-specific	nagE	GO:0003674,GO:0003824,GO:0005215,GO:0006810,GO:0006950,GO:0006974,GO:0008150,GO:0008643,GO:0009401,GO:0009987,GO:0015144,GO:0015764,GO:0016740,GO:0016772,GO:0016773,GO:0022804,GO:0022857,GO:0033554,GO:0034219,GO:0050896,GO:0051179,GO:0051234,GO:0051716,GO:0055085,GO:0071702,GO:0090563,GO:0090586,GO:1901264	ko:K02802,ko:K02803,ko:K02804	ko00520,ko02060,map00520,map02060	PTS_EIIA_1,PTS_EIIB,PTS_EIIC	target
b0680	MG1655	1RQ7G	1236	J	glutaminyl-tRNA aminoacylation	glnS	GO:0003674,GO:0003824,GO:0004812,GO:0004819,GO:0005575,GO:0005622,GO:0005623,GO:0005737,GO:0005829,GO:0006082,GO:0006139,GO:0006399,GO:0006412,GO:0006418,GO:0006425,GO:0006518,GO:0006520,GO:0006725,GO:0006807,GO:0008150,GO:0008152,GO:0009058,GO:0009059,GO:0009987,GO:0010467,GO:0016070,GO:0016874,GO:0016875,GO:0019538,GO:0019752,GO:0034641,GO:0034645,GO:0034660,GO:0043038,GO:0043039,GO:0043043,GO:…	ko:K01886	ko00970,ko01100,map00970,map01100	tRNA-synt_1c,tRNA-synt_1c_C	non-target
b0681	MG1655	1RMG0	1236	M	amino disaccharide metabolic process	chiP	GO:0003674,GO:0005215,GO:0006810,GO:0008150,GO:0008152,GO:0008643,GO:0015267,GO:0015772,GO:0022803,GO:0022838,GO:0022857,GO:0051179,GO:0051234,GO:0052778,GO:0052779,GO:0055085,GO:0071702,GO:0071704,GO:1901135	-	-	OprD	target
b0682	MG1655	1S6DX	1236	M	YbfN-like lipoprotein	ybfN	-	-	-	YbfN	non-target
b0683	MG1655	1S4H7	1236	K	Acts as a global negative controlling element, employing Fe(2 ) as a cofactor to bind the operator of the repressed genes. Regulates the expression of several outer-membrane proteins including the iron transport operon	fur	GO:0000976,GO:0001067,GO:0001130,GO:0001216,GO:0001217,GO:0003674,GO:0003676,GO:0003677,GO:0003690,GO:0003700,GO:0005488,GO:0005575,GO:0005622,GO:0005623,GO:0005737,GO:0005829,GO:0006355,GO:0008150,GO:0008270,GO:0009889,GO:0009890,GO:0009891,GO:0009892,GO:0009893,GO:0010468,GO:0010556,GO:0010557,GO:0010558,GO:0010604,GO:0010605,GO:0010628,GO:0010629,GO:0019219,GO:0019222,GO:0031323,GO:0031324,GO:…	ko:K03711	-	FUR	target
b0684	MG1655	1RMNT	1236	C	Low-potential electron donor to a number of redox enzymes	fldA	GO:0005575,GO:0005622,GO:0005623,GO:0005737,GO:0005829,GO:0044424,GO:0044444,GO:0044464	ko:K03839	-	Flavodoxin_1	target
b0685	MG1655	1S9W6	1236	S	regulation of nucleic acid-templated transcription	ybfE	GO:0006950,GO:0006974,GO:0008150,GO:0009987,GO:0033554,GO:0050896,GO:0051716	-	-	RHH_1	target
b0686	MG1655	1S2CW	1236	S	thiolester hydrolase activity	ybfF	GO:0003674,GO:0003824,GO:0005575,GO:0005622,GO:0005623,GO:0005737,GO:0005829,GO:0016787,GO:0016788,GO:0016790,GO:0044424,GO:0044444,GO:0044464,GO:0052689	ko:K01175	-	Abhydrolase_1,Abhydrolase_6	non-target
b0687	MG1655	1RQ83	1236	L	Negative regulator of replication initiation, which contributes to regulation of DNA replication and ensures that replication initiation occurs exactly once per chromosome per cell cycle. Binds to pairs of hemimethylated GATC sequences in the oriC region, thus preventing assembly of replication proteins and re- initiation at newly replicated origins. Repression is relieved when the region becomes…	seqA	GO:0000819,GO:0003674,GO:0003676,GO:0003677,GO:0003688,GO:0003690,GO:0005488,GO:0005515,GO:0005575,GO:0005622,GO:0005623,GO:0005737,GO:0005829,GO:0006275,GO:0006996,GO:0007049,GO:0007059,GO:0007062,GO:0008150,GO:0008156,GO:0009314,GO:0009628,GO:0009889,GO:0009890,GO:0009892,GO:0009987,GO:0010385,GO:0010556,GO:0010558,GO:0010605,GO:0016043,GO:0019219,GO:0019222,GO:0022402,GO:0022607,GO:0030174,GO:…	ko:K03645	-	SeqA,SeqA_N	non-target
b0688	MG1655	1RPDV	1236	G	phosphoglucomutase activity	pgm	GO:0000271,GO:0003674,GO:0003824,GO:0004614,GO:0005575,GO:0005622,GO:0005623,GO:0005737,GO:0005829,GO:0005975,GO:0005976,GO:0005977,GO:0005978,GO:0005996,GO:0006006,GO:0006012,GO:0006073,GO:0006091,GO:0006112,GO:0008150,GO:0008152,GO:0009056,GO:0009058,GO:0009059,GO:0009250,GO:0009987,GO:0015980,GO:0016051,GO:0016052,GO:0016853,GO:0016866,GO:0016868,GO:0019318,GO:0019320,GO:0019388,GO:0033692,GO:…	ko:K01835	ko00010,ko00030,ko00052,ko00230,ko00500,ko00520,ko00521,ko01100,ko01110,ko01120,ko01130,map00010,map00030,map00052,map00230,map00500,map00520,map00521,map01100,map01110,map01120,map01130	PGM_PMM_I,PGM_PMM_II,PGM_PMM_III,PGM_PMM_IV	target
b0692	MG1655	1RPP7	1236	E	Catalyzes both the uptake and excretion of putrescine. The uptake of putrescine is dependent on the membrane potential and the excretion involves putrescine-ornithine antiporter activity	potE	GO:0000064,GO:0003333,GO:0003674,GO:0005215,GO:0005342,GO:0005575,GO:0005623,GO:0005886,GO:0006810,GO:0006811,GO:0006812,GO:0006820,GO:0006855,GO:0006865,GO:0008150,GO:0008324,GO:0008509,GO:0008514,GO:0008519,GO:0015075,GO:0015101,GO:0015171,GO:0015179,GO:0015203,GO:0015238,GO:0015291,GO:0015293,GO:0015297,GO:0015298,GO:0015318,GO:0015489,GO:0015491,GO:0015496,GO:0015695,GO:0015696,GO:0015711,GO:…	ko:K03294,ko:K03756	-	AA_permease_2	non-target
b0693	MG1655	1RMVF	1236	E	Ornithine decarboxylase	speF	GO:0003674,GO:0003824,GO:0004586,GO:0005488,GO:0005575,GO:0005622,GO:0005623,GO:0005737,GO:0005829,GO:0006576,GO:0006595,GO:0006596,GO:0006807,GO:0008144,GO:0008150,GO:0008152,GO:0008216,GO:0008295,GO:0009058,GO:0009308,GO:0009309,GO:0009987,GO:0016829,GO:0016830,GO:0016831,GO:0019842,GO:0030170,GO:0034641,GO:0036094,GO:0042401,GO:0043167,GO:0043168,GO:0044106,GO:0044237,GO:0044249,GO:0044271,GO:…	ko:K01581	ko00330,ko00480,ko01100,ko01110,ko01130,map00330,map00480,map01100,map01110,map01130	OKR_DC_1,OKR_DC_1_C,OKR_DC_1_N	target
b0694	MG1655	1RNY2	1236	K	KDP operon transcriptional regulatory protein KdpE	kdpE	GO:0000976,GO:0000984,GO:0000986,GO:0000987,GO:0001017,GO:0001067,GO:0001121,GO:0001130,GO:0001131,GO:0001140,GO:0001216,GO:0003674,GO:0003676,GO:0003677,GO:0003690,GO:0003700,GO:0005488,GO:0006139,GO:0006351,GO:0006355,GO:0006725,GO:0006807,GO:0008150,GO:0008152,GO:0009058,GO:0009059,GO:0009889,GO:0009891,GO:0009893,GO:0009987,GO:0010467,GO:0010468,GO:0010556,GO:0010557,GO:0010604,GO:0010628,GO:…	ko:K07667	ko02020,ko02024,map02020,map02024	Response_reg,Trans_reg_C	non-target
b0695	MG1655	1RMZT	1236	T	Sensor protein KdpD	kdpD	GO:0000155,GO:0000160,GO:0003674,GO:0003824,GO:0004672,GO:0004673,GO:0005488,GO:0005515,GO:0005575,GO:0005623,GO:0005886,GO:0005887,GO:0006464,GO:0006468,GO:0006793,GO:0006796,GO:0006807,GO:0006950,GO:0006970,GO:0007154,GO:0007165,GO:0008134,GO:0008150,GO:0008152,GO:0009593,GO:0009605,GO:0009628,GO:0009651,GO:0009987,GO:0009991,GO:0016020,GO:0016021,GO:0016301,GO:0016310,GO:0016311,GO:0016740,GO:…	ko:K07646	ko02020,map02020	DUF4118,GAF_3,HATPase_c,HisKA,KdpD,Usp	non-target
b0696	MG1655	1RZ90	1236	P	Part of the high-affinity ATP-driven potassium transport (or Kdp) system, which catalyzes the hydrolysis of ATP coupled with the electrogenic transport of potassium into the cytoplasm. This subunit acts as a catalytic chaperone that increases the	kdpC	GO:0003674,GO:0003824,GO:0005215,GO:0005575,GO:0005623,GO:0005886,GO:0006810,GO:0006811,GO:0006812,GO:0006813,GO:0008150,GO:0008324,GO:0008556,GO:0009987,GO:0015075,GO:0015077,GO:0015079,GO:0015318,GO:0015399,GO:0015405,GO:0015662,GO:0015672,GO:0016020,GO:0016021,GO:0016462,GO:0016787,GO:0016817,GO:0016818,GO:0016887,GO:0017111,GO:0019829,GO:0022804,GO:0022853,GO:0022857,GO:0022890,GO:0030001,GO:…	ko:K01548	ko02020,map02020	KdpC	non-target
b0697	MG1655	1RPPF	1236	P	Part of the high-affinity ATP-driven potassium transport (or Kdp) system, which catalyzes the hydrolysis of ATP coupled with the electrogenic transport of potassium into the cytoplasm. This subunit is responsible for energy coupling to the transport system	kdpB	GO:0003674,GO:0003824,GO:0005215,GO:0005575,GO:0005623,GO:0005886,GO:0005887,GO:0006810,GO:0006811,GO:0006812,GO:0006813,GO:0008150,GO:0008324,GO:0008556,GO:0009987,GO:0015075,GO:0015077,GO:0015079,GO:0015318,GO:0015399,GO:0015405,GO:0015662,GO:0015672,GO:0016020,GO:0016021,GO:0016462,GO:0016787,GO:0016817,GO:0016818,GO:0016887,GO:0017111,GO:0019829,GO:0022804,GO:0022853,GO:0022857,GO:0022890,GO:…	ko:K01547	ko02020,map02020	E1-E2_ATPase,Hydrolase	target
b0698	MG1655	1RQZU	1236	P	Part of the high-affinity ATP-driven potassium transport (or Kdp) system, which catalyzes the hydrolysis of ATP coupled with the electrogenic transport of potassium into the cytoplasm. This subunit binds and transports the potassium across the cytoplasmic membrane	kdpA	GO:0003674,GO:0003824,GO:0005215,GO:0005488,GO:0005575,GO:0005623,GO:0005886,GO:0005887,GO:0006810,GO:0006811,GO:0006812,GO:0006813,GO:0008150,GO:0008324,GO:0008556,GO:0009987,GO:0015075,GO:0015077,GO:0015079,GO:0015318,GO:0015399,GO:0015405,GO:0015662,GO:0015672,GO:0016020,GO:0016021,GO:0016462,GO:0016787,GO:0016817,GO:0016818,GO:0016887,GO:0017111,GO:0019829,GO:0022804,GO:0022853,GO:0022857,GO:…	ko:K01546	ko02020,map02020	KdpA	non-target
b0699	MG1655	1SCNU	1236	S	response to radiation	ybfA	GO:0008150,GO:0009314,GO:0009628,GO:0050896	-	-	DUF2517	target
b0700	MG1655	1SKYM	1236	M	Rhs elements have a nonessential function. They may play an important role in the natural ecology of the cell	rhsC	GO:0006950,GO:0007154,GO:0008150,GO:0009267,GO:0009605,GO:0009987,GO:0009991,GO:0010438,GO:0031667,GO:0031668,GO:0031669,GO:0033554,GO:0042594,GO:0050896,GO:0051716,GO:0071496	-	-	DUF4329,RHS,RHS_repeat	target
b0702	MG1655	1SUIK	1236	-	-	ybfB	GO:0005575,GO:0005623,GO:0005886,GO:0016020,GO:0044464,GO:0071944	-	-	-	non-target
b0704	MG1655	1SNRB	1236	-	-	ybfC	-	-	-	-	non-target
b0706	MG1655	1RSAV	1236	L	Transposase	ybfD	-	-	-	DDE_Tnp_1,DDE_Tnp_1_assoc	target
b0707	MG1655	1RNMF	1236	S	Protein of unknown function (DUF1722)	ybgA	-	-	-	DUF1722,DUF523	non-target
b0708	MG1655	1RNGJ	1236	L	Deoxyribodipyrimidine photo-lyase	phrB	GO:0003674,GO:0003824,GO:0003904,GO:0003913,GO:0006139,GO:0006259,GO:0006281,GO:0006464,GO:0006725,GO:0006807,GO:0006950,GO:0006974,GO:0008150,GO:0008152,GO:0009987,GO:0016829,GO:0016830,GO:0018298,GO:0019538,GO:0033554,GO:0034641,GO:0036211,GO:0043170,GO:0043412,GO:0044237,GO:0044238,GO:0044260,GO:0044267,GO:0046483,GO:0050896,GO:0051716,GO:0071704,GO:0090304,GO:0140097,GO:1901360,GO:1901564	ko:K01669	-	DNA_photolyase,FAD_binding_7	non-target
b0709	MG1655	1RM8P	1236	U	proton-dependent permease that transports dipeptides	dtpD	GO:0003674,GO:0005215,GO:0005575,GO:0005623,GO:0005886,GO:0006810,GO:0006811,GO:0006812,GO:0006857,GO:0008150,GO:0008324,GO:0015075,GO:0015077,GO:0015078,GO:0015291,GO:0015293,GO:0015294,GO:0015295,GO:0015318,GO:0015333,GO:0015672,GO:0015833,GO:0016020,GO:0016021,GO:0022804,GO:0022857,GO:0022890,GO:0031224,GO:0034220,GO:0035442,GO:0035443,GO:0035672,GO:0035673,GO:0042886,GO:0042887,GO:0042937,GO:…	ko:K03305	-	PTR2	target
b0710	MG1655	1RNBU	1236	S	Provides significant protection from radiation damage and may be involved in the degradation of radiation-damaged nucleotides	ybgI	GO:0003674,GO:0005488,GO:0005515,GO:0005575,GO:0005622,GO:0005623,GO:0005737,GO:0005829,GO:0008150,GO:0009314,GO:0009628,GO:0010212,GO:0042802,GO:0043167,GO:0043169,GO:0044424,GO:0044444,GO:0044464,GO:0046872,GO:0050896	-	-	NIF3	target
b0711	MG1655	1RQIQ	1236	E	5-oxoprolinase (ATP-hydrolyzing) activity	ybgJ	-	-	-	CT_C_D	target
b0712	MG1655	1RR39	1236	E	5-oxoprolinase (ATP-hydrolyzing) activity	ybgK	GO:0005575,GO:0005622,GO:0005623,GO:0005737,GO:0005829,GO:0044424,GO:0044444,GO:0044464	ko:K01457,ko:K01941	ko00220,ko00791,ko01100,ko01120,map00220,map00791,map01100,map01120	CT_A_B	non-target
b0713	MG1655	1RSCZ	1236	S	Belongs to the UPF0271 (lamB) family	ybgL	-	ko:K07160	-	LamB_YcsF	non-target
b0714	MG1655	1RNS9	1236	L	Involved in base excision repair of DNA damaged by oxidation or by mutagenic agents. Acts as DNA glycosylase that recognizes and removes damaged bases. Has a preference for oxidized pyrimidines, such as thymine glycol, 5,6-dihydrouracil and 5,6-dihydrothymine. Has AP (apurinic apyrimidinic) lyase activity and introduces nicks in the DNA strand. Cleaves the DNA backbone by beta-delta elimination t…	nei	GO:0000702,GO:0000703,GO:0003674,GO:0003676,GO:0003677,GO:0003684,GO:0003824,GO:0003906,GO:0005488,GO:0006139,GO:0006259,GO:0006281,GO:0006284,GO:0006725,GO:0006807,GO:0006950,GO:0006974,GO:0008150,GO:0008152,GO:0008270,GO:0009987,GO:0016787,GO:0016798,GO:0016799,GO:0019104,GO:0033554,GO:0034641,GO:0043167,GO:0043169,GO:0043170,GO:0044237,GO:0044238,GO:0044260,GO:0046483,GO:0046872,GO:0046914,GO:…	ko:K05522	ko03410,map03410	Fapy_DNA_glyco,H2TH,zf-FPG_IleRS	target
b0715	MG1655	1RPMJ	1236	S	regulation of gene expression	abrB	GO:0005575,GO:0005623,GO:0005886,GO:0016020,GO:0044464,GO:0071944	ko:K07120	-	AbrB	non-target
b0716	MG1655	1S0UV	1236	NU	May be involved in a fimbrial system chaperoned by	ybgO	-	-	-	Fimbrial	non-target
b0717	MG1655	1RN7Y	1236	M	chaperone	ybgP	GO:0006457,GO:0006950,GO:0006974,GO:0008150,GO:0009987,GO:0033554,GO:0050896,GO:0051716	-	-	PapD_C,PapD_N	target
b0718	MG1655	1RN8Z	1236	NU	outer membrane usher protein	ybgQ	GO:0003674,GO:0005215,GO:0005575,GO:0005623,GO:0006810,GO:0008150,GO:0009279,GO:0009297,GO:0009987,GO:0015267,GO:0015288,GO:0015473,GO:0016020,GO:0016043,GO:0019867,GO:0022607,GO:0022803,GO:0022829,GO:0022857,GO:0030030,GO:0030031,GO:0030312,GO:0030313,GO:0031975,GO:0043711,GO:0044085,GO:0044462,GO:0044464,GO:0051179,GO:0051234,GO:0055085,GO:0071840,GO:0071944	-	-	PapC_C,PapC_N,Usher	non-target
b0719	MG1655	1SBRY	1236	NU	cell adhesion	ybgD	-	-	-	Fimbrial	target
b0720	MG1655	1RNDK	1236	C	Belongs to the citrate synthase family	gltA	GO:0003674,GO:0003824,GO:0004108,GO:0005488,GO:0005515,GO:0005575,GO:0005622,GO:0005623,GO:0005737,GO:0005829,GO:0006082,GO:0006091,GO:0006099,GO:0006101,GO:0008150,GO:0008152,GO:0009060,GO:0009987,GO:0015980,GO:0016740,GO:0016746,GO:0016999,GO:0017144,GO:0019752,GO:0036440,GO:0042802,GO:0043436,GO:0044237,GO:0044238,GO:0044281,GO:0044424,GO:0044444,GO:0044464,GO:0045333,GO:0046912,GO:0055114,GO:…	ko:K01647	ko00020,ko00630,ko01100,ko01110,ko01120,ko01130,ko01200,ko01210,ko01230,map00020,map00630,map01100,map01110,map01120,map01130,map01200,map01210,map01230	Citrate_synt	non-target
b0721	MG1655	1S5ZE	1236	C	Succinate dehydrogenase cytochrome b556 subunit	sdhC	GO:0000104,GO:0003674,GO:0003824,GO:0005488,GO:0005575,GO:0005623,GO:0005886,GO:0006091,GO:0008150,GO:0008152,GO:0008177,GO:0009055,GO:0009060,GO:0009987,GO:0015980,GO:0016020,GO:0016043,GO:0016491,GO:0016627,GO:0016635,GO:0017004,GO:0020037,GO:0022607,GO:0022900,GO:0034622,GO:0043933,GO:0044085,GO:0044237,GO:0044464,GO:0045333,GO:0046906,GO:0048037,GO:0048038,GO:0048039,GO:0055114,GO:0065003,GO:…	ko:K00241	ko00020,ko00190,ko00650,ko00720,ko01100,ko01110,ko01120,ko01130,ko01200,map00020,map00190,map00650,map00720,map01100,map01110,map01120,map01130,map01200	Sdh_cyt	target
b0722	MG1655	1S9TS	1236	C	Succinate dehydrogenase hydrophobic membrane anchor subunit	sdhD	GO:0000104,GO:0003674,GO:0003824,GO:0005488,GO:0005575,GO:0005622,GO:0005623,GO:0005886,GO:0006082,GO:0006091,GO:0006099,GO:0006101,GO:0008150,GO:0008152,GO:0009055,GO:0009060,GO:0009987,GO:0015980,GO:0016020,GO:0016043,GO:0016491,GO:0016627,GO:0016999,GO:0017004,GO:0017144,GO:0019752,GO:0020037,GO:0022607,GO:0022900,GO:0032991,GO:0034622,GO:0043436,GO:0043933,GO:0044085,GO:0044237,GO:0044238,GO:…	ko:K00242	ko00020,ko00190,ko00650,ko00720,ko01100,ko01110,ko01120,ko01130,ko01200,map00020,map00190,map00650,map00720,map01100,map01110,map01120,map01130,map01200	Sdh_cyt	non-target
b0723	MG1655	1RMU2	1236	C	the fumarate reductase is used in anaerobic growth, and the succinate dehydrogenase is used in aerobic growth	sdhA	GO:0000104,GO:0000166,GO:0003674,GO:0003824,GO:0005488,GO:0005575,GO:0005622,GO:0005623,GO:0005886,GO:0006082,GO:0006091,GO:0006099,GO:0006101,GO:0008150,GO:0008152,GO:0009055,GO:0009060,GO:0009061,GO:0009987,GO:0015980,GO:0016020,GO:0016491,GO:0016627,GO:0016999,GO:0017144,GO:0019752,GO:0022900,GO:0032991,GO:0036094,GO:0043167,GO:0043168,GO:0043436,GO:0044237,GO:0044238,GO:0044281,GO:0044424,GO:…	ko:K00239	ko00020,ko00190,ko00650,ko00720,ko01100,ko01110,ko01120,ko01130,ko01200,ko05134,map00020,map00190,map00650,map00720,map01100,map01110,map01120,map01130,map01200,map05134	FAD_binding_2,Succ_DH_flav_C	non-target
b0724	MG1655	1RNWR	1236	C	Belongs to the succinate dehydrogenase fumarate reductase iron-sulfur protein family	sdhB	GO:0000104,GO:0003674,GO:0003824,GO:0005488,GO:0005575,GO:0005622,GO:0005623,GO:0005886,GO:0006082,GO:0006091,GO:0006099,GO:0006101,GO:0008150,GO:0008152,GO:0009055,GO:0009060,GO:0009987,GO:0015980,GO:0016020,GO:0016491,GO:0016627,GO:0016999,GO:0017144,GO:0019752,GO:0022900,GO:0022904,GO:0032991,GO:0043436,GO:0044237,GO:0044238,GO:0044281,GO:0044424,GO:0044425,GO:0044459,GO:0044464,GO:0045273,GO:…	ko:K00240	ko00020,ko00190,ko00650,ko00720,ko01100,ko01110,ko01120,ko01130,ko01200,map00020,map00190,map00650,map00720,map01100,map01110,map01120,map01130,map01200	Fer2_3,Fer4_17,Fer4_8	non-target
b0726	MG1655	1RN8K	1236	F	The 2-oxoglutarate dehydrogenase complex catalyzes the overall conversion of 2-oxoglutarate to succinyl-CoA and CO(2). It contains multiple copies of three enzymatic components 2- oxoglutarate dehydrogenase (E1), dihydrolipoamide succinyltransferase (E2) and lipoamide dehydrogenase (E3)	sucA	GO:0000287,GO:0003674,GO:0003824,GO:0004591,GO:0005488,GO:0005515,GO:0005575,GO:0005622,GO:0005623,GO:0005737,GO:0005829,GO:0006082,GO:0006091,GO:0006099,GO:0006101,GO:0008150,GO:0008152,GO:0009060,GO:0009987,GO:0015980,GO:0016491,GO:0016624,GO:0016903,GO:0016999,GO:0017144,GO:0019752,GO:0019842,GO:0030976,GO:0032991,GO:0036094,GO:0042802,GO:0043167,GO:0043168,GO:0043169,GO:0043436,GO:0044237,GO:…	ko:K00164	ko00020,ko00310,ko00380,ko01100,ko01110,ko01120,ko01130,ko01200,map00020,map00310,map00380,map01100,map01110,map01120,map01130,map01200	2-oxogl_dehyd_N,E1_dh,OxoGdeHyase_C,Transket_pyr	target
b0727	MG1655	1RME0	1236	C	The 2-oxoglutarate dehydrogenase complex catalyzes the overall conversion of 2-oxoglutarate to succinyl-CoA and CO(2)	sucB	GO:0003674,GO:0003824,GO:0004149,GO:0005488,GO:0005504,GO:0005575,GO:0005622,GO:0005623,GO:0005737,GO:0005829,GO:0006082,GO:0006091,GO:0006099,GO:0006101,GO:0008150,GO:0008152,GO:0008289,GO:0009060,GO:0009987,GO:0015980,GO:0016417,GO:0016740,GO:0016746,GO:0016747,GO:0016748,GO:0016751,GO:0016999,GO:0017144,GO:0019752,GO:0031405,GO:0031406,GO:0032991,GO:0033293,GO:0036094,GO:0043167,GO:0043168,GO:…	ko:K00658	ko00020,ko00310,ko01100,ko01110,ko01120,ko01130,ko01200,map00020,map00310,map01100,map01110,map01120,map01130,map01200	2-oxoacid_dh,Biotin_lipoyl,E3_binding	target
b0728	MG1655	1RMSU	1236	F	Succinyl-CoA synthetase functions in the citric acid cycle (TCA), coupling the hydrolysis of succinyl-CoA to the synthesis of either ATP or GTP and thus represents the only step of substrate-level phosphorylation in the TCA. The beta subunit provides nucleotide specificity of the enzyme and binds the substrate succinate, while the binding sites for coenzyme A and phosphate are found in the alpha …	sucC	GO:0003674,GO:0003824,GO:0004774,GO:0004775,GO:0005575,GO:0005622,GO:0005623,GO:0005737,GO:0005829,GO:0006082,GO:0006091,GO:0006099,GO:0006101,GO:0008150,GO:0008152,GO:0009060,GO:0009361,GO:0009987,GO:0015980,GO:0016874,GO:0016877,GO:0016878,GO:0016999,GO:0017144,GO:0019752,GO:0032991,GO:0042709,GO:0043436,GO:0044237,GO:0044238,GO:0044281,GO:0044424,GO:0044444,GO:0044464,GO:0045239,GO:0045333,GO:…	ko:K01903	ko00020,ko00640,ko00660,ko00720,ko01100,ko01110,ko01120,ko01130,ko01200,map00020,map00640,map00660,map00720,map01100,map01110,map01120,map01130,map01200	ATP-grasp_2,Ligase_CoA	target
b0729	MG1655	1RM7Y	1236	C	Succinyl-CoA synthetase functions in the citric acid cycle (TCA), coupling the hydrolysis of succinyl-CoA to the synthesis of either ATP or GTP and thus represents the only step of substrate-level phosphorylation in the TCA. The alpha subunit of the enzyme binds the substrates coenzyme A and phosphate, while succinate binding and nucleotide specificity is provided by the beta subunit	sucD	GO:0005575,GO:0005622,GO:0005623,GO:0005737,GO:0005829,GO:0006464,GO:0006468,GO:0006793,GO:0006796,GO:0006807,GO:0008150,GO:0008152,GO:0009361,GO:0009987,GO:0016310,GO:0019538,GO:0032991,GO:0036211,GO:0042709,GO:0043170,GO:0043412,GO:0044237,GO:0044238,GO:0044260,GO:0044267,GO:0044424,GO:0044444,GO:0044464,GO:0045239,GO:0046777,GO:0071704,GO:1901564,GO:1902494	ko:K01902	ko00020,ko00640,ko00660,ko00720,ko01100,ko01110,ko01120,ko01130,ko01200,map00020,map00640,map00660,map00720,map01100,map01110,map01120,map01130,map01200	CoA_binding,Ligase_CoA	non-target
b0730	MG1655	1RRAM	1236	K	response to heat	mngR	GO:0003674,GO:0003700,GO:0006355,GO:0006950,GO:0008150,GO:0009266,GO:0009408,GO:0009628,GO:0009889,GO:0009890,GO:0009892,GO:0010468,GO:0010556,GO:0010558,GO:0010605,GO:0010629,GO:0019219,GO:0019222,GO:0031323,GO:0031324,GO:0031326,GO:0031327,GO:0045892,GO:0045934,GO:0048519,GO:0048523,GO:0050789,GO:0050794,GO:0050896,GO:0051171,GO:0051172,GO:0051252,GO:0051253,GO:0060255,GO:0065007,GO:0080090,GO:…	ko:K03482,ko:K03710,ko:K11922	-	GntR,UTRA	non-target
b0731	MG1655	1RQCI	1236	G	The phosphoenolpyruvate-dependent sugar phosphotransferase system (sugar PTS), a major carbohydrate active transport system, catalyzes the phosphorylation of incoming sugar substrates concomitantly with their translocation across the cell membrane. This system is involved in mannosyl-D-glycerate transport. Also involved in thermoinduction of ompC	hrsA	GO:0003674,GO:0003824,GO:0005215,GO:0005575,GO:0005623,GO:0005886,GO:0005887,GO:0006810,GO:0006811,GO:0006820,GO:0008150,GO:0008643,GO:0009401,GO:0015144,GO:0015711,GO:0015849,GO:0016020,GO:0016021,GO:0016740,GO:0016772,GO:0016773,GO:0022804,GO:0022857,GO:0031224,GO:0031226,GO:0034219,GO:0044425,GO:0044459,GO:0044464,GO:0046942,GO:0051179,GO:0051234,GO:0051476,GO:0055085,GO:0071702,GO:0071944,GO:…	ko:K02768,ko:K11198,ko:K11199,ko:K11200	ko00051,ko01100,ko01120,ko02060,map00051,map01100,map01120,map02060	PTS_EIIA_2,PTS_EIIC,PTS_IIB	non-target
b0732	MG1655	1RSGZ	1236	G	Alpha-Mannosidase	mngB	GO:0003674,GO:0003824,GO:0004553,GO:0004559,GO:0005975,GO:0005996,GO:0006013,GO:0006464,GO:0006517,GO:0006807,GO:0008150,GO:0008152,GO:0009100,GO:0009987,GO:0015923,GO:0016787,GO:0016798,GO:0019318,GO:0019538,GO:0036211,GO:0043170,GO:0043412,GO:0044237,GO:0044238,GO:0044260,GO:0044267,GO:0044281,GO:0071704,GO:1901135,GO:1901564	ko:K15524	-	Alpha-mann_mid,Glyco_hydro_38,Glyco_hydro_38C	target
b0733	MG1655	1RN2U	1236	C	A terminal oxidase that produces a proton motive force by the vectorial transfer of protons across the inner membrane. It is the component of the aerobic respiratory chain of E.coli that predominates when cells are grown at low aeration. Generates a proton motive force using protons and electrons from opposite sides of the membrane to generate H(2)O, transferring 1 proton electron	cydA	GO:0003674,GO:0003824,GO:0005488,GO:0005575,GO:0005623,GO:0005886,GO:0005887,GO:0006091,GO:0008150,GO:0008152,GO:0009055,GO:0009060,GO:0009987,GO:0015980,GO:0016020,GO:0016021,GO:0016491,GO:0016679,GO:0019646,GO:0020037,GO:0022900,GO:0022904,GO:0031224,GO:0031226,GO:0032991,GO:0044237,GO:0044425,GO:0044459,GO:0044464,GO:0045333,GO:0046906,GO:0048037,GO:0055114,GO:0070069,GO:0071944,GO:0097159,GO:…	ko:K00425	ko00190,ko01100,ko02020,map00190,map01100,map02020	Cyt_bd_oxida_I	non-target
b0734	MG1655	1RP7F	1236	C	A terminal oxidase that produces a proton motive force by the vectorial transfer of protons across the inner membrane. It is the component of the aerobic respiratory chain of E.coli that predominates when cells are grown at low aeration. Generates a proton motive force using protons and electrons from opposite sides of the membrane to generate H(2)O, transferring 1 proton electron	cydB	GO:0003674,GO:0003824,GO:0005488,GO:0005575,GO:0005623,GO:0005886,GO:0005887,GO:0006091,GO:0008150,GO:0008152,GO:0009055,GO:0009060,GO:0009987,GO:0015980,GO:0016020,GO:0016021,GO:0016491,GO:0016679,GO:0016682,GO:0019646,GO:0020037,GO:0022900,GO:0022904,GO:0031224,GO:0031226,GO:0032991,GO:0044237,GO:0044425,GO:0044459,GO:0044464,GO:0045333,GO:0046906,GO:0048037,GO:0055114,GO:0070069,GO:0071944,GO:…	ko:K00426	ko00190,ko01100,ko02020,map00190,map01100,map02020	Cyt_bd_oxida_II	target
b0735	MG1655	1SA3Q	1236	S	Cyd operon protein YbgE (Cyd_oper_YbgE)	ybgE	-	-	-	Cyd_oper_YbgE	non-target
b0736	MG1655	1S93F	1236	S	Thioesterase-like superfamily	ybgC	GO:0003674,GO:0003824,GO:0016787,GO:0016788,GO:0016790	ko:K01075,ko:K07107	ko00130,ko00362,ko01100,ko01110,ko01120,map00130,map00362,map01100,map01110,map01120	4HBT	non-target
b0737	MG1655	1RMD4	1236	U	Involved in the TonB-independent uptake of	tolQ	GO:0005575,GO:0005623,GO:0005886,GO:0005887,GO:0006810,GO:0008104,GO:0008150,GO:0015031,GO:0015833,GO:0015893,GO:0016020,GO:0016021,GO:0017038,GO:0030313,GO:0031224,GO:0031226,GO:0031975,GO:0032153,GO:0033036,GO:0042221,GO:0042493,GO:0042886,GO:0042891,GO:0043213,GO:0044425,GO:0044459,GO:0044464,GO:0045184,GO:0050896,GO:0051179,GO:0051234,GO:0071702,GO:0071705,GO:0071944	ko:K03562	ko01120,map01120	MotA_ExbB	non-target
b0738	MG1655	1S8RS	1236	U	involved in the tonB-independent uptake of group A colicins	tolR	GO:0005575,GO:0005623,GO:0005886,GO:0005887,GO:0006810,GO:0008150,GO:0015833,GO:0015893,GO:0016020,GO:0016021,GO:0031224,GO:0031226,GO:0032153,GO:0042221,GO:0042493,GO:0042886,GO:0042891,GO:0043213,GO:0044425,GO:0044459,GO:0044464,GO:0050896,GO:0051179,GO:0051234,GO:0071702,GO:0071705,GO:0071944	ko:K03560	-	ExbD	non-target
b0739	MG1655	1RP2V	1236	U	Involved in the TonB-independent uptake of group A colicins (colicins A, E1, E2, E3, and K). Necessary for the colicins to reach their respective targets after initial binding to the bacteria. Also involved in the translocation of bacteriophage DNA	tolA	GO:0003674,GO:0005488,GO:0005515,GO:0005575,GO:0005623,GO:0005886,GO:0005887,GO:0006810,GO:0008104,GO:0008150,GO:0009719,GO:0009987,GO:0010033,GO:0010243,GO:0015031,GO:0015833,GO:0015893,GO:0016020,GO:0016021,GO:0016032,GO:0017038,GO:0019058,GO:0019904,GO:0030260,GO:0031224,GO:0031226,GO:0032153,GO:0033036,GO:0042221,GO:0042493,GO:0042886,GO:0042891,GO:0043213,GO:0044403,GO:0044409,GO:0044419,GO:…	ko:K03646	-	TolA	target
b0740	MG1655	1RMCY	1236	U	Involved in the TonB-independent uptake of	tolB	GO:0003674,GO:0005215,GO:0005488,GO:0005515,GO:0005575,GO:0005623,GO:0006810,GO:0008104,GO:0008150,GO:0009719,GO:0009987,GO:0010033,GO:0010243,GO:0015031,GO:0015833,GO:0015893,GO:0017038,GO:0019904,GO:0030288,GO:0030313,GO:0031975,GO:0032153,GO:0032991,GO:0033036,GO:0042221,GO:0042493,GO:0042597,GO:0042886,GO:0042891,GO:0043213,GO:0044464,GO:0044877,GO:0045184,GO:0046677,GO:0046678,GO:0050896,GO:…	ko:K03641	-	PD40,TolB_N	non-target
b0741	MG1655	1S8RG	1236	M	Thought to play a role in bacterial envelope integrity. Very strongly associated with the peptidoglycan	pal	GO:0005575,GO:0005623,GO:0008150,GO:0009279,GO:0009987,GO:0016020,GO:0019867,GO:0030312,GO:0030313,GO:0031224,GO:0031230,GO:0031241,GO:0031246,GO:0031975,GO:0032153,GO:0044425,GO:0044462,GO:0044464,GO:0051301,GO:0071944,GO:0098552	ko:K03640	-	OmpA	target
b0742	MG1655	1RQWA	1236	D	Mediates coordination of peptidoglycan synthesis and outer membrane constriction during cell division	cpoB	GO:0005575,GO:0005623,GO:0008150,GO:0009987,GO:0016043,GO:0022607,GO:0030288,GO:0030313,GO:0031975,GO:0042597,GO:0043933,GO:0044085,GO:0044464,GO:0051259,GO:0051260,GO:0051301,GO:0065003,GO:0071840	-	-	TPR_16,TPR_6,TolA_bind_tri	non-target
b0750	MG1655	1RMFS	1236	F	Catalyzes the condensation of iminoaspartate with dihydroxyacetone phosphate to form quinolinate	nadA	GO:0003674,GO:0003824,GO:0005488,GO:0005575,GO:0005622,GO:0005623,GO:0005737,GO:0005829,GO:0006082,GO:0006139,GO:0006520,GO:0006531,GO:0006725,GO:0006732,GO:0006733,GO:0006734,GO:0006753,GO:0006793,GO:0006796,GO:0006807,GO:0008150,GO:0008152,GO:0008987,GO:0009058,GO:0009066,GO:0009108,GO:0009117,GO:0009165,GO:0009435,GO:0009987,GO:0016053,GO:0017144,GO:0018130,GO:0019355,GO:0019359,GO:0019362,GO:…	ko:K03517	ko00760,ko01100,map00760,map01100	NadA	non-target
b0751	MG1655	1RMZE	1236	H	nicotinamide mononucleotide transporter	pnuC	GO:0003674,GO:0005215,GO:0005337,GO:0005575,GO:0005623,GO:0005886,GO:0006810,GO:0008150,GO:0015858,GO:0015931,GO:0015932,GO:0016020,GO:0022857,GO:0034257,GO:0034258,GO:0044464,GO:0051179,GO:0051234,GO:0055085,GO:0071702,GO:0071705,GO:0071944,GO:1901264,GO:1901505,GO:1901642	ko:K03811	-	NMN_transporter	target
b0752	MG1655	1RMR8	1236	P	Involved in zinc efflux across the cytoplasmic membrane, thus reducing zinc accumulation in the cytoplasm and rendering bacteria more resistant to zinc. It may contribute to zinc homeostasis at low concentrations of zinc	zitB	GO:0000041,GO:0003674,GO:0005215,GO:0005385,GO:0005575,GO:0005623,GO:0005886,GO:0006810,GO:0006811,GO:0006812,GO:0006829,GO:0008150,GO:0008324,GO:0015075,GO:0015318,GO:0016020,GO:0022857,GO:0022890,GO:0030001,GO:0034220,GO:0044464,GO:0046873,GO:0046915,GO:0051179,GO:0051234,GO:0055085,GO:0070838,GO:0071577,GO:0071944,GO:0072509,GO:0072511,GO:0098655,GO:0098660,GO:0098662	ko:K16264	-	Cation_efflux	target
b0753	MG1655	1S3VK	1236	S	YbgS-like protein	ybgS	-	-	-	YbgS	non-target
b0754	MG1655	1RMAA	1236	E	Stereospecific condensation of phosphoenolpyruvate (PEP) and D-erythrose-4-phosphate (E4P) giving rise to 3-deoxy-D- arabino-heptulosonate-7-phosphate (DAHP)	aroG	GO:0003674,GO:0003824,GO:0003849,GO:0005488,GO:0005515,GO:0005575,GO:0005622,GO:0005623,GO:0005737,GO:0005829,GO:0006082,GO:0006520,GO:0006725,GO:0006807,GO:0008150,GO:0008152,GO:0008652,GO:0009058,GO:0009072,GO:0009073,GO:0009987,GO:0016053,GO:0016740,GO:0016765,GO:0019438,GO:0019752,GO:0042802,GO:0043436,GO:0044237,GO:0044238,GO:0044249,GO:0044281,GO:0044283,GO:0044424,GO:0044444,GO:0044464,GO:…	ko:K01626	ko00400,ko01100,ko01110,ko01130,ko01230,ko02024,map00400,map01100,map01110,map01130,map01230,map02024	DAHP_synth_1	target
b0755	MG1655	1RNCX	1236	F	Belongs to the phosphoglycerate mutase family. BPG- dependent PGAM subfamily	gpmA	GO:0003674,GO:0003824,GO:0004619,GO:0005575,GO:0005622,GO:0005623,GO:0005737,GO:0005829,GO:0005975,GO:0005996,GO:0006006,GO:0006082,GO:0006090,GO:0006091,GO:0006094,GO:0006096,GO:0006109,GO:0006139,GO:0006140,GO:0006163,GO:0006164,GO:0006165,GO:0006725,GO:0006732,GO:0006733,GO:0006753,GO:0006754,GO:0006757,GO:0006793,GO:0006796,GO:0006807,GO:0008150,GO:0008152,GO:0009056,GO:0009058,GO:0009108,GO:…	ko:K01834	ko00010,ko00260,ko00680,ko01100,ko01110,ko01120,ko01130,ko01200,ko01230,ko04922,ko05230,map00010,map00260,map00680,map01100,map01110,map01120,map01130,map01200,map01230,map04922,map05230	His_Phos_1	target
b0756	MG1655	1RNZN	1236	G	converts alpha-aldose to the beta-anomer	galM	GO:0003674,GO:0003824,GO:0004034,GO:0005575,GO:0005622,GO:0005623,GO:0005737,GO:0005975,GO:0005996,GO:0006006,GO:0006012,GO:0008150,GO:0008152,GO:0009056,GO:0016052,GO:0016853,GO:0016854,GO:0016857,GO:0019318,GO:0019320,GO:0019388,GO:0033499,GO:0044238,GO:0044281,GO:0044282,GO:0044424,GO:0044464,GO:0046365,GO:0071704,GO:1901575	ko:K01785	ko00010,ko00052,ko01100,ko01110,ko01120,ko01130,map00010,map00052,map01100,map01110,map01120,map01130	Aldose_epim	non-target
b0757	MG1655	1RQ0C	1236	F	Catalyzes the transfer of the gamma-phosphate of ATP to D-galactose to form alpha-D-galactose-1-phosphate (Gal-1-P)	galK	GO:0000287,GO:0003674,GO:0003824,GO:0004335,GO:0005488,GO:0005575,GO:0005622,GO:0005623,GO:0005737,GO:0005829,GO:0005975,GO:0005996,GO:0006012,GO:0006793,GO:0006796,GO:0008150,GO:0008152,GO:0009056,GO:0009987,GO:0016052,GO:0016301,GO:0016310,GO:0016740,GO:0016772,GO:0016773,GO:0019200,GO:0019318,GO:0019320,GO:0019388,GO:0033499,GO:0043167,GO:0043169,GO:0044237,GO:0044238,GO:0044262,GO:0044281,GO:…	ko:K00849	ko00052,ko00520,ko01100,map00052,map00520,map01100	GHMP_kinases_C,GHMP_kinases_N,GalKase_gal_bdg	target
b0758	MG1655	1RMDK	1236	C	Belongs to the galactose-1-phosphate uridylyltransferase type 1 family	galT	GO:0003674,GO:0003824,GO:0004335,GO:0005488,GO:0005506,GO:0005575,GO:0005622,GO:0005623,GO:0005737,GO:0005829,GO:0005975,GO:0005996,GO:0006012,GO:0006793,GO:0006796,GO:0008108,GO:0008150,GO:0008152,GO:0008198,GO:0008270,GO:0009056,GO:0009987,GO:0016052,GO:0016301,GO:0016310,GO:0016740,GO:0016772,GO:0016773,GO:0016779,GO:0019200,GO:0019318,GO:0019320,GO:0019388,GO:0033499,GO:0043167,GO:0043169,GO:…	ko:K00965	ko00052,ko00520,ko01100,ko04917,map00052,map00520,map01100,map04917	GalP_UDP_tr_C,GalP_UDP_transf	non-target
b0759	MG1655	1RMTU	1236	M	UDP-glucose 4-epimerase	galE	GO:0000166,GO:0000271,GO:0003674,GO:0003824,GO:0003978,GO:0005488,GO:0005515,GO:0005575,GO:0005622,GO:0005623,GO:0005737,GO:0005829,GO:0005975,GO:0005976,GO:0005996,GO:0006012,GO:0008150,GO:0008152,GO:0009056,GO:0009058,GO:0009059,GO:0009242,GO:0009987,GO:0016051,GO:0016052,GO:0016853,GO:0016854,GO:0016857,GO:0019318,GO:0019320,GO:0019388,GO:0033499,GO:0033692,GO:0034637,GO:0034645,GO:0036094,GO:…	ko:K01784	ko00052,ko00520,ko01100,map00052,map00520,map01100	Epimerase,GDP_Man_Dehyd	non-target
b0760	MG1655	1RMXK	1236	P	Involved in the transport of molybdenum into the cell. Involved in photorepair. Could act on UV-induced DNA damage other than pyrimidine dimers	modF	GO:0000166,GO:0003674,GO:0005488,GO:0005524,GO:0008144,GO:0017076,GO:0030554,GO:0032553,GO:0032555,GO:0032559,GO:0035639,GO:0036094,GO:0043167,GO:0043168,GO:0097159,GO:0097367,GO:1901265,GO:1901363	ko:K02013,ko:K05776	ko02010,map02010	ABC_tran	non-target
b0761	MG1655	1RMES	1236	K	The ModE-Mo complex acts as a repressor of the modABC operon, involved in the transport of molybdate. Upon binding molybdate, the conformation of the protein changes, promoting dimerization of ModE-Mo. The protein dimer is then competent to bind a DNA region, upstream of the modABC operon	modE	GO:0005575,GO:0005622,GO:0005623,GO:0005737,GO:0005829,GO:0044424,GO:0044444,GO:0044464	ko:K02019	-	HTH_1,TOBE	non-target
b0762	MG1655	1SGXU	1236	U	AcrA-AcrB-AcrZ-TolC is a drug efflux protein complex with a broad substrate specificity. This protein binds to AcrB and is required for efflux of some but not all substrates, suggesting it may influence the specificity of drug export	acrZ	-	-	-	AcrZ	non-target
b0763	MG1655	1RN71	1236	P	Molybdate-binding periplasmic	modA	GO:0003674,GO:0003824,GO:0005215,GO:0005488,GO:0005575,GO:0005623,GO:0006810,GO:0006811,GO:0006820,GO:0008150,GO:0008509,GO:0015075,GO:0015098,GO:0015103,GO:0015318,GO:0015399,GO:0015405,GO:0015412,GO:0015689,GO:0015698,GO:0016462,GO:0016787,GO:0016817,GO:0016818,GO:0016887,GO:0017111,GO:0022804,GO:0022857,GO:0030151,GO:0030288,GO:0030313,GO:0030973,GO:0031975,GO:0034220,GO:0042597,GO:0042623,GO:…	ko:K02020	ko02010,map02010	SBP_bac_11	non-target
b0764	MG1655	1RRDV	1236	P	Molybdenum transport system permease protein ModB	modB	GO:0005575,GO:0005623,GO:0005886,GO:0005887,GO:0016020,GO:0016021,GO:0031224,GO:0031226,GO:0044425,GO:0044459,GO:0044464,GO:0071944	ko:K02018	ko02010,map02010	BPD_transp_1	non-target
b0765	MG1655	1RQCV	1236	P	Part of the ABC transporter complex ModABC involved in molybdenum import. Responsible for energy coupling to the transport system	modC	GO:0000166,GO:0003674,GO:0003824,GO:0005215,GO:0005488,GO:0005524,GO:0005575,GO:0005623,GO:0005886,GO:0006810,GO:0006811,GO:0006820,GO:0008144,GO:0008150,GO:0008509,GO:0015075,GO:0015098,GO:0015103,GO:0015318,GO:0015399,GO:0015405,GO:0015412,GO:0015689,GO:0015698,GO:0016020,GO:0016462,GO:0016787,GO:0016817,GO:0016818,GO:0016887,GO:0017076,GO:0017111,GO:0022804,GO:0022857,GO:0030554,GO:0032553,GO:…	ko:K02017	ko02010,map02010	ABC_tran,TOBE	non-target
b0766	MG1655	1RPYI	1236	S	Pyridoxal phosphate phosphatase YbhA	ybhA	GO:0000287,GO:0003674,GO:0003824,GO:0005488,GO:0005575,GO:0005622,GO:0005623,GO:0005737,GO:0005829,GO:0006793,GO:0006796,GO:0008150,GO:0008152,GO:0009987,GO:0016311,GO:0016740,GO:0016772,GO:0016773,GO:0016787,GO:0016788,GO:0016791,GO:0019203,GO:0033883,GO:0042578,GO:0043167,GO:0043169,GO:0044237,GO:0044424,GO:0044444,GO:0044464,GO:0046872,GO:0050308	-	-	Hydrolase_3	target
b0767	MG1655	1RNX2	1236	F	Catalyzes the hydrolysis of 6-phosphogluconolactone to 6-phosphogluconate	pgl	GO:0003674,GO:0003824,GO:0005575,GO:0005622,GO:0005623,GO:0005737,GO:0005829,GO:0016787,GO:0016788,GO:0017057,GO:0044424,GO:0044444,GO:0044464,GO:0052689	ko:K07404	ko00030,ko01100,ko01110,ko01120,ko01130,ko01200,map00030,map01100,map01110,map01120,map01130,map01200	Lactonase	target
b0768	MG1655	1RYWC	1236	K	transcriptional regulator	ybhD	GO:0000976,GO:0000984,GO:0000986,GO:0000987,GO:0001017,GO:0001067,GO:0003674,GO:0003676,GO:0003677,GO:0003690,GO:0005488,GO:0005575,GO:0005622,GO:0005623,GO:0005737,GO:0005829,GO:0043565,GO:0044212,GO:0044424,GO:0044444,GO:0044464,GO:0097159,GO:1901363,GO:1990837	-	-	HTH_1,LysR_substrate	non-target
b0769	MG1655	1RNE6	1236	S	isomerase activity	ybhH	-	-	-	PrpF	non-target
b0770	MG1655	1RMF3	1236	P	sodium ion transport	ybhI	GO:0005575,GO:0005623,GO:0005886,GO:0016020,GO:0044464,GO:0071944	ko:K03319	-	Na_sulph_symp	target
b0771	MG1655	1S0EY	1236	C	response to oxidative stress	ybhJ	GO:0006950,GO:0006979,GO:0008150,GO:0050896	ko:K01681	ko00020,ko00630,ko00720,ko01100,ko01110,ko01120,ko01130,ko01200,ko01210,ko01230,map00020,map00630,map00720,map01100,map01110,map01120,map01130,map01200,map01210,map01230	Aconitase,Aconitase_C	target
b0772	MG1655	1RRUY	1236	M	Pectinesterase	ybhC	GO:0005575,GO:0005623,GO:0009279,GO:0016020,GO:0019867,GO:0030312,GO:0030313,GO:0031975,GO:0044462,GO:0044464,GO:0071944	ko:K01051	ko00040,ko01100,map00040,map01100	Pectinesterase	non-target
b0773	MG1655	1S400	1236	S	Phosphatidylethanolamine-binding protein	ybhB	GO:0005575,GO:0005622,GO:0005623,GO:0005737,GO:0030288,GO:0030313,GO:0031975,GO:0042597,GO:0044424,GO:0044464	ko:K06910	-	PBP	non-target
b0774	MG1655	1RP0W	1236	H	Catalyzes the transfer of the alpha-amino group from S- adenosyl-L-methionine (SAM) to 7-keto-8-aminopelargonic acid (KAPA) to form 7,8-diaminopelargonic acid (DAPA). It is the only animotransferase known to utilize SAM as an amino donor	bioA	GO:0003674,GO:0003824,GO:0004015,GO:0005488,GO:0006082,GO:0006732,GO:0006766,GO:0006767,GO:0006768,GO:0006790,GO:0006807,GO:0008144,GO:0008150,GO:0008152,GO:0008483,GO:0009058,GO:0009102,GO:0009108,GO:0009110,GO:0009987,GO:0016053,GO:0016740,GO:0016769,GO:0017144,GO:0018130,GO:0019752,GO:0019842,GO:0030170,GO:0032787,GO:0034641,GO:0036094,GO:0042364,GO:0043167,GO:0043168,GO:0043436,GO:0043603,GO:…	ko:K00833	ko00780,ko01100,map00780,map01100	Aminotran_3	non-target
b0775	MG1655	1RMEQ	1236	H	Catalyzes the conversion of dethiobiotin (DTB) to biotin by the insertion of a sulfur atom into dethiobiotin via a radical- based mechanism	bioB	GO:0003674,GO:0003824,GO:0004076,GO:0005488,GO:0006082,GO:0006732,GO:0006766,GO:0006767,GO:0006768,GO:0006790,GO:0006807,GO:0008150,GO:0008152,GO:0009058,GO:0009102,GO:0009108,GO:0009110,GO:0009987,GO:0016053,GO:0016740,GO:0016782,GO:0016783,GO:0017144,GO:0018130,GO:0019752,GO:0032787,GO:0034641,GO:0042364,GO:0043436,GO:0043603,GO:0043604,GO:0044237,GO:0044249,GO:0044271,GO:0044272,GO:0044281,GO:…	ko:K01012	ko00780,ko01100,map00780,map01100	BATS,Radical_SAM	non-target
b0776	MG1655	1RNS6	1236	H	Catalyzes the decarboxylative condensation of pimeloyl- acyl-carrier protein and L-alanine to produce 8-amino-7- oxononanoate (AON), acyl-carrier protein , and carbon dioxide	bioF	GO:0003674,GO:0003824,GO:0005488,GO:0006082,GO:0006732,GO:0006766,GO:0006767,GO:0006768,GO:0006790,GO:0006807,GO:0008144,GO:0008150,GO:0008152,GO:0008710,GO:0009058,GO:0009102,GO:0009108,GO:0009110,GO:0009987,GO:0016053,GO:0016740,GO:0016746,GO:0016747,GO:0017144,GO:0018130,GO:0019752,GO:0019842,GO:0030170,GO:0032787,GO:0034641,GO:0036094,GO:0042364,GO:0043167,GO:0043168,GO:0043436,GO:0043603,GO:…	ko:K00652	ko00780,ko01100,map00780,map01100	Aminotran_1_2	non-target
b0777	MG1655	1RY7A	1236	H	Converts the free carboxyl group of a malonyl-thioester to its methyl ester by transfer of a methyl group from S-adenosyl- L-methionine (SAM). It allows to synthesize pimeloyl-ACP via the fatty acid synthetic pathway	bioC	GO:0003674,GO:0003824,GO:0004141,GO:0005575,GO:0005622,GO:0005623,GO:0005737,GO:0006082,GO:0006732,GO:0006766,GO:0006767,GO:0006768,GO:0006790,GO:0006807,GO:0008150,GO:0008152,GO:0008168,GO:0008171,GO:0008757,GO:0009058,GO:0009102,GO:0009108,GO:0009110,GO:0009987,GO:0010340,GO:0016053,GO:0016740,GO:0016741,GO:0016787,GO:0016788,GO:0016874,GO:0016879,GO:0016882,GO:0017144,GO:0018130,GO:0019752,GO:…	ko:K02169	ko00780,ko01100,map00780,map01100	Methyltransf_11	non-target
b0778	MG1655	1RSHS	1236	H	Catalyzes a mechanistically unusual reaction, the ATP- dependent insertion of CO2 between the N7 and N8 nitrogen atoms of 7,8-diaminopelargonic acid (DAPA) to form an ureido ring	bioD	GO:0000166,GO:0000287,GO:0003674,GO:0003824,GO:0004141,GO:0005488,GO:0005524,GO:0005575,GO:0005622,GO:0005623,GO:0005737,GO:0005829,GO:0006082,GO:0006732,GO:0006766,GO:0006767,GO:0006768,GO:0006790,GO:0006807,GO:0008144,GO:0008150,GO:0008152,GO:0009058,GO:0009102,GO:0009108,GO:0009110,GO:0009987,GO:0016053,GO:0016874,GO:0016879,GO:0016882,GO:0017076,GO:0017144,GO:0018130,GO:0019752,GO:0030554,GO:…	ko:K01935	ko00780,ko01100,map00780,map01100	AAA_26	non-target
b0779	MG1655	1RN6Z	1236	L	damaged site, the DNA wraps around one UvrB monomer. DNA wrap is dependent on ATP binding by UvrB and probably causes local melting of the DNA helix, facilitating insertion of UvrB beta-hairpin between the DNA strands. Then UvrB probes one DNA strand for the presence of a lesion. If a lesion is found the UvrA subunits dissociate and the UvrB-DNA preincision complex is formed. This complex is subs…	uvrB	GO:0003674,GO:0005488,GO:0005515,GO:0005575,GO:0005622,GO:0005623,GO:0005737,GO:0008150,GO:0009314,GO:0009380,GO:0009628,GO:0032991,GO:0042802,GO:0044424,GO:0044464,GO:0050896,GO:1902494,GO:1905347,GO:1905348,GO:1990391	ko:K03702	ko03420,map03420	Helicase_C,ResIII,UVR,UvrB	target
b0780	MG1655	1RQP9	1236	S	Required for morphogenesis under gluconeogenic growth conditions	ybhK	-	-	-	UPF0052	non-target
b0781	MG1655	1RR68	1236	H	Catalyzes the cyclization of GTP to (8S)-3',8-cyclo-7,8- dihydroguanosine 5'-triphosphate	moaA	GO:0003674,GO:0003824,GO:0006732,GO:0006777,GO:0006793,GO:0006796,GO:0006807,GO:0006950,GO:0008150,GO:0008152,GO:0009058,GO:0009108,GO:0009266,GO:0009408,GO:0009628,GO:0009987,GO:0016829,GO:0016830,GO:0018130,GO:0019538,GO:0019637,GO:0019720,GO:0043170,GO:0043545,GO:0044237,GO:0044238,GO:0044249,GO:0044260,GO:0044267,GO:0046483,GO:0050896,GO:0051186,GO:0051188,GO:0051189,GO:0061798,GO:0071704,GO:…	ko:K03639	ko00790,ko01100,ko04122,map00790,map01100,map04122	Fer4_12,Mob_synth_C,Radical_SAM	non-target
b0782	MG1655	1S21E	1236	H	May be involved in the biosynthesis of molybdopterin	moaB	GO:0003674,GO:0005488,GO:0005515,GO:0005575,GO:0005622,GO:0005623,GO:0005737,GO:0005829,GO:0042802,GO:0044424,GO:0044444,GO:0044464	ko:K03638	ko00790,ko01100,map00790,map01100	MoCF_biosynth	target
b0783	MG1655	1S3ST	1236	H	Catalyzes the conversion of (8S)-3',8-cyclo-7,8- dihydroguanosine 5'-triphosphate to cyclic pyranopterin monophosphate (cPMP)	moaC	GO:0003674,GO:0003824,GO:0005488,GO:0005515,GO:0006732,GO:0006777,GO:0006793,GO:0006796,GO:0006807,GO:0008150,GO:0008152,GO:0009058,GO:0009108,GO:0009987,GO:0016043,GO:0016829,GO:0016849,GO:0018130,GO:0019538,GO:0019637,GO:0019720,GO:0022607,GO:0034214,GO:0042802,GO:0043170,GO:0043545,GO:0043933,GO:0044085,GO:0044237,GO:0044238,GO:0044249,GO:0044260,GO:0044267,GO:0046483,GO:0051186,GO:0051188,GO:…	ko:K03637	ko00790,ko01100,ko04122,map00790,map01100,map04122	MoCF_biosynth,MoaC	non-target
b0784	MG1655	1S8S1	1236	H	Involved in sulfur transfer in the conversion of molybdopterin precursor Z to molybdopterin	moaD	GO:0005575,GO:0005622,GO:0005623,GO:0005737,GO:0005829,GO:0006732,GO:0006777,GO:0006793,GO:0006796,GO:0006807,GO:0008150,GO:0008152,GO:0009058,GO:0009108,GO:0009987,GO:0018130,GO:0019538,GO:0019637,GO:0019720,GO:0043170,GO:0043545,GO:0044237,GO:0044238,GO:0044249,GO:0044260,GO:0044267,GO:0044424,GO:0044444,GO:0044464,GO:0046483,GO:0051186,GO:0051188,GO:0051189,GO:0071704,GO:0090407,GO:1901360,GO:…	ko:K03636	ko04122,map04122	ThiS	non-target
b0785	MG1655	1S5YH	1236	H	Converts molybdopterin precursor Z to molybdopterin. This requires the incorporation of two sulfur atoms into precursor Z to generate a dithiolene group. The sulfur is provided by MoaD	moaE	GO:0003674,GO:0003824,GO:0005575,GO:0005622,GO:0005623,GO:0005737,GO:0005829,GO:0006139,GO:0006163,GO:0006725,GO:0006732,GO:0006753,GO:0006777,GO:0006793,GO:0006796,GO:0006807,GO:0008150,GO:0008152,GO:0009058,GO:0009108,GO:0009116,GO:0009117,GO:0009119,GO:0009141,GO:0009144,GO:0009150,GO:0009199,GO:0009205,GO:0009259,GO:0009987,GO:0016740,GO:0016782,GO:0016783,GO:0018130,GO:0019538,GO:0019637,GO:…	ko:K03635	ko00790,ko01100,ko04122,map00790,map01100,map04122	MoaE	non-target
b0786	MG1655	1RN8Q	1236	S	Inhibitor of apoptosis-promoting Bax1	ybhL	GO:0005575,GO:0005623,GO:0005886,GO:0016020,GO:0044464,GO:0071944	ko:K06890	-	Bax1-I	non-target
b0787	MG1655	1SIS9	1236	S	Belongs to the BI1 family	ybhM	GO:0005575,GO:0005623,GO:0005886,GO:0016020,GO:0044464,GO:0071944	ko:K06890	-	Bax1-I	non-target
b0788	MG1655	1RS5E	1236	S	Lysylphosphatidylglycerol synthase TM region	ybhN	GO:0005575,GO:0005623,GO:0005886,GO:0016020,GO:0044464,GO:0071944	ko:K07027	-	LPG_synthase_TM	non-target
b0789	MG1655	1RNEC	1236	I	Catalyzes the phosphatidyl group transfer from one phosphatidylglycerol molecule to another to form cardiolipin (CL) (diphosphatidylglycerol) and glycerol	clsB	GO:0003674,GO:0003824,GO:0004620,GO:0004630,GO:0005575,GO:0006629,GO:0006644,GO:0006650,GO:0006655,GO:0006793,GO:0006796,GO:0008081,GO:0008150,GO:0008152,GO:0008610,GO:0008654,GO:0008808,GO:0009058,GO:0009987,GO:0016020,GO:0016298,GO:0016740,GO:0016772,GO:0016780,GO:0016787,GO:0016788,GO:0019637,GO:0030572,GO:0032048,GO:0032049,GO:0042578,GO:0044237,GO:0044238,GO:0044249,GO:0044255,GO:0045017,GO:…	ko:K06131	ko00564,ko01100,map00564,map01100	PLDc_2	non-target
b0790	MG1655	1RNSP	1236	L	Endonuclease/Exonuclease/phosphatase family	ybhP	-	-	-	Exo_endo_phos	non-target
b0791	MG1655	1S4G4	1236	S	Putative inner membrane protein YbhQ	ybhQ	GO:0005575,GO:0005623,GO:0005886,GO:0016020,GO:0044464,GO:0071944	-	-	YbhQ	target
b0792	MG1655	1SYDD	1236	V	efflux transmembrane transporter activity	ybhR	GO:0003674,GO:0005215,GO:0005575,GO:0005623,GO:0005886,GO:0005887,GO:0006810,GO:0006855,GO:0006950,GO:0006974,GO:0008150,GO:0009987,GO:0015562,GO:0015893,GO:0016020,GO:0016021,GO:0022857,GO:0031224,GO:0031226,GO:0033554,GO:0042221,GO:0042493,GO:0044425,GO:0044459,GO:0044464,GO:0050896,GO:0051179,GO:0051234,GO:0051716,GO:0055085,GO:0071944	ko:K01992	-	ABC2_membrane_3	target
b0793	MG1655	1RPB4	1236	V	transmembrane transport	ybhS	GO:0003674,GO:0005215,GO:0005575,GO:0005623,GO:0005886,GO:0005887,GO:0006810,GO:0006855,GO:0008150,GO:0015562,GO:0015893,GO:0016020,GO:0016021,GO:0022857,GO:0031224,GO:0031226,GO:0042221,GO:0042493,GO:0044425,GO:0044459,GO:0044464,GO:0050896,GO:0051179,GO:0051234,GO:0055085,GO:0071944	ko:K01992	-	ABC2_membrane_2,ABC2_membrane_3	non-target
b0794	MG1655	1RMM4	1236	V	(ABC) transporter	ybhF	GO:0003674,GO:0005215,GO:0005575,GO:0005623,GO:0005886,GO:0006810,GO:0006855,GO:0008150,GO:0015562,GO:0015893,GO:0016020,GO:0022857,GO:0042221,GO:0042493,GO:0044464,GO:0050896,GO:0051179,GO:0051234,GO:0055085,GO:0071944	ko:K01990	-	ABC_tran	non-target
b0795	MG1655	1RP16	1236	M	UPF0194 membrane protein YbhG	ybhG	GO:0005575,GO:0005623,GO:0005886,GO:0008150,GO:0016020,GO:0042221,GO:0044464,GO:0046677,GO:0050896,GO:0071944	ko:K01993	-	Biotin_lipoyl_2,HlyD_3,HlyD_D23	non-target
b0796	MG1655	1RQQB	1236	K	Transcriptional regulator	ybiH	GO:0003674,GO:0003700,GO:0005488,GO:0005515,GO:0006139,GO:0006351,GO:0006355,GO:0006725,GO:0006807,GO:0008150,GO:0008152,GO:0009058,GO:0009059,GO:0009889,GO:0009890,GO:0009891,GO:0009892,GO:0009893,GO:0009987,GO:0010467,GO:0010468,GO:0010556,GO:0010557,GO:0010558,GO:0010604,GO:0010605,GO:0010628,GO:0010629,GO:0016070,GO:0018130,GO:0019219,GO:0019222,GO:0019438,GO:0031323,GO:0031324,GO:0031325,GO:…	-	-	DUF1956,TetR_N	non-target
b0797	MG1655	1RMWA	1236	F	DEAD-box RNA helicase involved in ribosome assembly. Has RNA-dependent ATPase activity and unwinds double-stranded RNA	rhlE	GO:0003674,GO:0003724,GO:0003824,GO:0004004,GO:0004386,GO:0005575,GO:0005622,GO:0005623,GO:0005737,GO:0005829,GO:0006139,GO:0006725,GO:0006807,GO:0006950,GO:0006996,GO:0008026,GO:0008150,GO:0008152,GO:0008186,GO:0009266,GO:0009408,GO:0009628,GO:0009987,GO:0010501,GO:0016043,GO:0016070,GO:0016462,GO:0016787,GO:0016817,GO:0016818,GO:0016887,GO:0017111,GO:0022607,GO:0022613,GO:0022618,GO:0034622,GO:…	ko:K11927	ko03018,map03018	DEAD,Helicase_C	non-target
b0798	MG1655	1T154	1236	O	Catalyzes the hydrolysis of the N-glycosidic bond in the first two intermediates of riboflavin biosynthesis, which are highly reactive metabolites, yielding relatively innocuous products. Thus, can divert a surplus of harmful intermediates into relatively harmless products and pre-empt the damage these intermediates would otherwise do. Helps maintain flavin levels. May act on other substrates in …	ybiA	GO:0003674,GO:0003824,GO:0006139,GO:0006725,GO:0006807,GO:0008150,GO:0008152,GO:0009451,GO:0009987,GO:0016070,GO:0016787,GO:0016798,GO:0016799,GO:0034641,GO:0043170,GO:0043412,GO:0044237,GO:0044238,GO:0046483,GO:0071704,GO:0090304,GO:1901135,GO:1901360	ko:K09935	-	DUF1768	target
b0799	MG1655	1RMNX	1236	L	helicase involved in DNA repair and perhaps also replication	dinG	GO:0003674,GO:0003678,GO:0003824,GO:0004003,GO:0004386,GO:0005488,GO:0006950,GO:0006974,GO:0006996,GO:0007154,GO:0008026,GO:0008094,GO:0008150,GO:0009432,GO:0009605,GO:0009987,GO:0009991,GO:0016043,GO:0016462,GO:0016787,GO:0016817,GO:0016818,GO:0016887,GO:0017111,GO:0031668,GO:0032392,GO:0032508,GO:0033554,GO:0033677,GO:0033680,GO:0042623,GO:0048037,GO:0050896,GO:0051276,GO:0051536,GO:0051539,GO:…	ko:K03722	-	DEAD,DEAD_2,Helicase_C_2,ResIII	non-target
b0800	MG1655	1RY26	1236	E	transferase activity, transferring glycosyl groups	ybiB	GO:0003674,GO:0003676,GO:0003677,GO:0003723,GO:0005488,GO:0005575,GO:0005622,GO:0005623,GO:0005737,GO:0005829,GO:0044424,GO:0044444,GO:0044464,GO:0097159,GO:1901363	-	-	Glycos_trans_3N,Glycos_transf_3	target
b0801	MG1655	1RSKW	1236	C	Catalyzes the NAD(P)H-dependent reduction of 2- oxoglutarate, phenylpyruvate and (4-hydroxyphenyl)pyruvate, leading to the respective 2-hydroxycarboxylate in vitro. Shows a preference for NADPH over NADH as a redox partner. Do not catalyze the reverse reactions	ybiC	GO:0005575,GO:0005622,GO:0005623,GO:0005737,GO:0005829,GO:0044424,GO:0044444,GO:0044464	ko:K13574	-	Ldh_2	non-target
b0802	MG1655	1SCDN	1236	S	cellular response to DNA damage stimulus	ybiJ	GO:0006950,GO:0006974,GO:0008150,GO:0009987,GO:0033554,GO:0050896,GO:0051716	ko:K12151	-	DUF1471	non-target
b0803	MG1655	1S8SP	1236	T	zinc ion binding	ybiI	-	-	-	zf-dskA_traR	target
b0804	MG1655	1RQ0M	1236	S	PKHD-type hydroxylase YbiX	ybiX	GO:0006873,GO:0006875,GO:0006879,GO:0006950,GO:0006974,GO:0008150,GO:0009987,GO:0019725,GO:0030003,GO:0033554,GO:0042592,GO:0046916,GO:0048878,GO:0050801,GO:0050896,GO:0051716,GO:0055065,GO:0055072,GO:0055076,GO:0055080,GO:0055082,GO:0065007,GO:0065008,GO:0098771	ko:K07336	-	2OG-FeII_Oxy_3	non-target
b0805	MG1655	1RN3C	1236	P	Involved in the active transport across the outer membrane of iron complexed with catecholate siderophores such as dihydroxybenzoylserine and dihydroxybenzoate. It derives its energy for transport by interacting with the trans-periplasmic membrane protein TonB. Can also transport catechol-substituted cephalosporins. Receptor for microcins M, H47 and E492	fiu	GO:0005575,GO:0005623,GO:0006810,GO:0008150,GO:0009279,GO:0015688,GO:0015833,GO:0015891,GO:0015893,GO:0016020,GO:0019867,GO:0030312,GO:0030313,GO:0031975,GO:0042221,GO:0042493,GO:0042884,GO:0042886,GO:0042891,GO:0044462,GO:0044464,GO:0050896,GO:0051179,GO:0051181,GO:0051234,GO:0071702,GO:0071705,GO:0071944,GO:1901678	ko:K16090	-	Plug,TonB_dep_Rec	non-target
b0806	MG1655	1SEHC	1236	S	MqsR-controlled colanic acid and biofilm protein A	mcbA	GO:0000271,GO:0005975,GO:0005976,GO:0008150,GO:0008152,GO:0009058,GO:0009059,GO:0009242,GO:0009987,GO:0016051,GO:0033692,GO:0034637,GO:0034645,GO:0043170,GO:0044237,GO:0044238,GO:0044249,GO:0044260,GO:0044262,GO:0044264,GO:0046377,GO:0071704,GO:1901135,GO:1901137,GO:1901576	ko:K13650	-	DUF1471	non-target
b0807	MG1655	1RMVA	1236	J	Specifically methylates the adenine in position 1618 of 23S rRNA	rlmF	GO:0000154,GO:0001510,GO:0003674,GO:0003824,GO:0006139,GO:0006364,GO:0006396,GO:0006725,GO:0006807,GO:0008150,GO:0008152,GO:0008168,GO:0008170,GO:0008173,GO:0008649,GO:0008757,GO:0008988,GO:0009451,GO:0009987,GO:0010467,GO:0016070,GO:0016072,GO:0016433,GO:0016740,GO:0016741,GO:0022613,GO:0031167,GO:0032259,GO:0034470,GO:0034641,GO:0034660,GO:0042254,GO:0043170,GO:0043412,GO:0043414,GO:0044085,GO:…	ko:K06970	-	Methyltransf_10	non-target
b0808	MG1655	1RQKY	1236	M	ion transport	ybiO	GO:0005575,GO:0005623,GO:0005886,GO:0016020,GO:0044464,GO:0071944	ko:K22044	-	MS_channel	non-target
b0809	MG1655	1RMX1	1236	E	Glutamine transport ATP-binding protein glnQ	glnQ	GO:0000099,GO:0000101,GO:0000166,GO:0003333,GO:0003674,GO:0005215,GO:0005342,GO:0005488,GO:0005524,GO:0005575,GO:0005623,GO:0005886,GO:0006810,GO:0006811,GO:0006820,GO:0006865,GO:0008144,GO:0008150,GO:0008509,GO:0008514,GO:0015075,GO:0015171,GO:0015179,GO:0015184,GO:0015318,GO:0015711,GO:0015804,GO:0015807,GO:0015811,GO:0015849,GO:0016020,GO:0017076,GO:0022857,GO:0030554,GO:0032553,GO:0032555,GO:…	ko:K02028,ko:K02029,ko:K09972,ko:K10004,ko:K10010,ko:K10038	ko02010,ko02020,map02010,map02020	ABC_tran	non-target
b0810	MG1655	1RS0Y	1236	P	probably responsible for the translocation of the substrate across the membrane	glnP	GO:0003333,GO:0003674,GO:0005215,GO:0005342,GO:0005575,GO:0005623,GO:0005886,GO:0006810,GO:0006811,GO:0006820,GO:0006865,GO:0008150,GO:0008509,GO:0008514,GO:0015075,GO:0015171,GO:0015318,GO:0015711,GO:0015849,GO:0016020,GO:0022857,GO:0034220,GO:0044464,GO:0046942,GO:0046943,GO:0051179,GO:0051234,GO:0055085,GO:0071702,GO:0071705,GO:0071944,GO:0098656,GO:1903825,GO:1905039	ko:K10037	ko02010,map02010	BPD_transp_1	non-target
b0811	MG1655	1RRI5	1236	ET	glutamine-binding periplasmic protein	glnH	GO:0005575,GO:0005623,GO:0030288,GO:0030313,GO:0031975,GO:0042597,GO:0044464	ko:K02030,ko:K10036	ko02010,map02010	SBP_bac_3	target
b0812	MG1655	1RR4N	1236	P	During stationary phase, binds the chromosome non- specifically, forming a highly ordered and stable dps-DNA co- crystal within which chromosomal DNA is condensed and protected from diverse damages. It protects DNA from oxidative damage by sequestering intracellular Fe(2 ) ion and storing it in the form of Fe(3 ) oxyhydroxide mineral, which can be released after reduction. One hydrogen peroxide o…	dps	GO:0003674,GO:0003676,GO:0003677,GO:0005488,GO:0005506,GO:0005515,GO:0005575,GO:0005623,GO:0006950,GO:0008150,GO:0008199,GO:0009289,GO:0009295,GO:0009605,GO:0009991,GO:0031667,GO:0042594,GO:0042802,GO:0042995,GO:0043167,GO:0043169,GO:0044464,GO:0046872,GO:0046914,GO:0050896,GO:0097159,GO:1901363	ko:K04047	-	Ferritin	non-target
b0813	MG1655	1RPFH	1236	S	Involved in the efflux of threonine and homoserine	rhtA	GO:0003333,GO:0003674,GO:0005215,GO:0005342,GO:0005575,GO:0005623,GO:0005886,GO:0006810,GO:0006811,GO:0006812,GO:0006820,GO:0006855,GO:0006865,GO:0008150,GO:0008324,GO:0008509,GO:0008514,GO:0015075,GO:0015171,GO:0015175,GO:0015179,GO:0015195,GO:0015238,GO:0015318,GO:0015562,GO:0015565,GO:0015711,GO:0015804,GO:0015807,GO:0015826,GO:0015849,GO:0015893,GO:0016020,GO:0022857,GO:0034220,GO:0034639,GO:…	ko:K11939	-	EamA	non-target
b0814	MG1655	1S1ZI	1236	M	Outer membrane protein X	ompX	GO:0005575,GO:0005623,GO:0009279,GO:0016020,GO:0019867,GO:0030312,GO:0030313,GO:0031975,GO:0044462,GO:0044464,GO:0071944	ko:K11934	-	Ail_Lom,OMP_b-brl	target
b0815	MG1655	1RS8R	1236	S	sulfuric ester hydrolase activity	ybiP	GO:0000271,GO:0003674,GO:0003824,GO:0005575,GO:0005623,GO:0005886,GO:0005975,GO:0005976,GO:0006629,GO:0008150,GO:0008152,GO:0008610,GO:0008653,GO:0009058,GO:0009059,GO:0009103,GO:0009244,GO:0009311,GO:0009312,GO:0009987,GO:0016020,GO:0016051,GO:0016740,GO:0016772,GO:0016776,GO:0033692,GO:0034637,GO:0034645,GO:0043170,GO:0044237,GO:0044238,GO:0044249,GO:0044255,GO:0044260,GO:0044262,GO:0044264,GO:…	ko:K19353	ko00540,map00540	Sulfatase	non-target
b0817	MG1655	1S2NA	1236	K	In the presence of manganese, represses expression of mntH and mntS. Up-regulates expression of mntP	mntR	GO:0000976,GO:0001067,GO:0001130,GO:0001217,GO:0003674,GO:0003676,GO:0003677,GO:0003690,GO:0003700,GO:0005488,GO:0005575,GO:0006355,GO:0008150,GO:0009889,GO:0009890,GO:0009891,GO:0009892,GO:0009893,GO:0010468,GO:0010556,GO:0010557,GO:0010558,GO:0010604,GO:0010605,GO:0010628,GO:0010629,GO:0019219,GO:0019222,GO:0031323,GO:0031324,GO:0031325,GO:0031326,GO:0031327,GO:0031328,GO:0031334,GO:0032991,GO:…	ko:K11924	-	Fe_dep_repr_C,Fe_dep_repress	non-target
b0818	MG1655	1RQVD	1236	P	transmembrane transport	ybiR	GO:0005575,GO:0005623,GO:0005886,GO:0016020,GO:0044464,GO:0071944	-	-	CitMHS	non-target
b0819	MG1655	1RMNC	1236	M	Responsible, at least in part, for anchoring of the major outer membrane lipoprotein (Lpp)	ybiS	GO:0000270,GO:0003674,GO:0003824,GO:0004180,GO:0004185,GO:0005575,GO:0005623,GO:0006022,GO:0006023,GO:0006024,GO:0006508,GO:0006807,GO:0008150,GO:0008152,GO:0008233,GO:0008234,GO:0008236,GO:0008238,GO:0009058,GO:0009059,GO:0009252,GO:0009273,GO:0009987,GO:0016740,GO:0016746,GO:0016755,GO:0016787,GO:0016807,GO:0017171,GO:0018104,GO:0019538,GO:0030203,GO:0034645,GO:0042546,GO:0042597,GO:0043164,GO:…	ko:K16291,ko:K19234,ko:K19235,ko:K19236	ko01503,map01503	LysM,YkuD	non-target
b0820	MG1655	1RPN9	1236	S	ABC transporter, ATP-binding protein	ybiT	GO:0006950,GO:0008150,GO:0009266,GO:0009409,GO:0009628,GO:0050896	-	-	ABC_tran,ABC_tran_Xtn	non-target
b0821	MG1655	1RP98	1236	S	Protein of unknown function (DUF1479)	ybiU	-	-	-	DUF1479	non-target
b0822	MG1655	1RQ8H	1236	S	Catalyzes the hydrolysis of sugar phosphate to sugar and inorganic phosphate. Has a wide substrate specificity catalyzing the hydrolysis of ribose-5-phosphate, glucose-6-phosphate, fructose-1-phosphate, acetyl-phosphate, glycerol-1-phosphate, glycerol-2-phosphate, 2-deoxy-glucose-6-phosphate, mannose-6- phosphate and fructose-6-phosphate. Appears to have a low level of phosphotransferase activity…	supH	GO:0000287,GO:0003674,GO:0003824,GO:0005488,GO:0006766,GO:0006767,GO:0006771,GO:0006793,GO:0006796,GO:0006807,GO:0008150,GO:0008152,GO:0009058,GO:0009110,GO:0009231,GO:0009987,GO:0016311,GO:0016787,GO:0016788,GO:0016791,GO:0017144,GO:0018130,GO:0019203,GO:0034641,GO:0042364,GO:0042578,GO:0042726,GO:0042727,GO:0043167,GO:0043169,GO:0043726,GO:0044237,GO:0044249,GO:0044271,GO:0044281,GO:0044283,GO:…	ko:K07757,ko:K20861	ko00740,ko01100,ko01110,map00740,map01100,map01110	Hydrolase_3	non-target
b0823	MG1655	1RMEK	1236	C	formate C-acetyltransferase activity	ybiW	GO:0005575,GO:0005622,GO:0005623,GO:0005737,GO:0005829,GO:0044424,GO:0044444,GO:0044464	ko:K00656	ko00620,ko00640,ko00650,ko01100,ko01120,map00620,map00640,map00650,map01100,map01120	Gly_radical,PFL-like	non-target
b0824	MG1655	1RQUF	1236	O	Activation of pyruvate formate-lyase 2 under anaerobic conditions by generation of an organic free radical, using S- adenosylmethionine and reduced flavodoxin as cosubstrates to produce 5'-deoxy-adenosine	ybiY	-	ko:K04069	-	Fer4_12,Radical_SAM	target
b0825	MG1655	1RNWN	1236	G	Catalyzes the reversible formation of fructose 6- phosphate from dihydroxyacetone and D-glyceraldehyde 3-phosphate via an aldolization reaction	fsaA	GO:0003674,GO:0003824,GO:0005575,GO:0005622,GO:0005623,GO:0005737,GO:0016829,GO:0016830,GO:0016832,GO:0044424,GO:0044464,GO:0097023	ko:K08313,ko:K08314	-	TAL_FSA	non-target
b0826	MG1655	1RPJ3	1236	H	molybdopterin-synthase adenylyltransferase activity	moeB	GO:0000166,GO:0000287,GO:0003674,GO:0003824,GO:0005488,GO:0005524,GO:0005575,GO:0005622,GO:0005623,GO:0005737,GO:0005829,GO:0006732,GO:0006777,GO:0006793,GO:0006796,GO:0006807,GO:0008144,GO:0008150,GO:0008152,GO:0008270,GO:0009058,GO:0009108,GO:0009987,GO:0016740,GO:0016772,GO:0016779,GO:0017076,GO:0018130,GO:0019538,GO:0019637,GO:0019720,GO:0030554,GO:0032553,GO:0032555,GO:0032559,GO:0035639,GO:…	ko:K03148,ko:K21029	ko00730,ko01100,ko04122,map00730,map01100,map04122	ThiF	non-target
b0827	MG1655	1RMQU	1236	H	Molybdopterin	moeA	GO:0003674,GO:0003824,GO:0005488,GO:0005515,GO:0005575,GO:0005622,GO:0005623,GO:0005737,GO:0005829,GO:0006139,GO:0006163,GO:0006464,GO:0006725,GO:0006732,GO:0006753,GO:0006777,GO:0006793,GO:0006796,GO:0006807,GO:0008150,GO:0008152,GO:0009058,GO:0009108,GO:0009116,GO:0009117,GO:0009119,GO:0009141,GO:0009144,GO:0009150,GO:0009199,GO:0009205,GO:0009259,GO:0009987,GO:0016740,GO:0016772,GO:0016779,GO:…	ko:K03750	ko00790,ko01100,map00790,map01100	MoCF_biosynth,MoeA_C,MoeA_N	non-target
b0828	MG1655	1RNUR	1236	E	Degrades proteins damaged by L-isoaspartyl residue formation (also known as beta-Asp residues). Degrades L- isoaspartyl-containing di- and maybe also tripeptides. Also has L- asparaginase activity, although this may not be its principal function	iaaA	GO:0003674,GO:0003824,GO:0004067,GO:0006508,GO:0006807,GO:0008150,GO:0008152,GO:0008233,GO:0008238,GO:0008242,GO:0008798,GO:0010467,GO:0016485,GO:0016540,GO:0016787,GO:0016810,GO:0016811,GO:0019538,GO:0043170,GO:0044238,GO:0051604,GO:0070011,GO:0071704,GO:0140096,GO:1901564	ko:K01424,ko:K13051	ko00250,ko00460,ko01100,ko01110,map00250,map00460,map01100,map01110	Asparaginase_2	target
b0829	MG1655	1RMEI	1236	P	Part of the ABC transporter complex GsiABCD involved in glutathione import. Responsible for energy coupling to the transport system	gsiA	GO:0000166,GO:0003674,GO:0003824,GO:0005215,GO:0005488,GO:0005524,GO:0005575,GO:0005623,GO:0005886,GO:0005887,GO:0006810,GO:0006811,GO:0006812,GO:0006813,GO:0006857,GO:0008144,GO:0008150,GO:0008324,GO:0008519,GO:0009987,GO:0015075,GO:0015101,GO:0015203,GO:0015399,GO:0015405,GO:0015489,GO:0015672,GO:0015695,GO:0015696,GO:0015833,GO:0015846,GO:0015847,GO:0015893,GO:0016020,GO:0016021,GO:0016462,GO:…	ko:K02031,ko:K02032,ko:K13892,ko:K13896,ko:K19229,ko:K19230	ko01503,ko02010,ko02024,map01503,map02010,map02024	ABC_tran,oligo_HPY	non-target
b0830	MG1655	1RNFB	1236	E	Part of the ABC transporter complex GsiABCD involved in glutathione import	gsiB	GO:0005575,GO:0005623,GO:0006810,GO:0006857,GO:0006950,GO:0006974,GO:0008150,GO:0009987,GO:0015833,GO:0030288,GO:0030313,GO:0031975,GO:0033554,GO:0042597,GO:0042886,GO:0042938,GO:0044464,GO:0050896,GO:0051179,GO:0051234,GO:0051716,GO:0071702,GO:0071705	ko:K13889	ko02010,map02010	SBP_bac_5	non-target
b0831	MG1655	1RNJ1	1236	EP	Part of the ABC transporter complex GsiABCD involved in glutathione import. Probably responsible for the translocation of the substrate across the membrane	gsiC	GO:0005575,GO:0005623,GO:0005886,GO:0005887,GO:0016020,GO:0016021,GO:0031224,GO:0031226,GO:0044425,GO:0044459,GO:0044464,GO:0071944	ko:K13890	ko02010,map02010	BPD_transp_1	non-target
b0832	MG1655	1RNBC	1236	EP	Part of the ABC transporter complex GsiABCD involved in glutathione import. Probably responsible for the translocation of the substrate across the membrane	gsiD	GO:0005575,GO:0005623,GO:0005886,GO:0005887,GO:0016020,GO:0016021,GO:0031224,GO:0031226,GO:0044425,GO:0044459,GO:0044464,GO:0071944	ko:K13891	ko02010,map02010	BPD_transp_1,OppC_N	non-target
b0833	MG1655	1T2T4	1236	T	Overexpression reduces biofilm formation. Cyclic-di-GMP is a second messenger which controls cell surface-associated traits in bacteria	yliE	GO:0003674,GO:0003824,GO:0008081,GO:0016787,GO:0016788,GO:0042578,GO:0071111	-	-	CHASE9,EAL	target
b0834	MG1655	1RZUV	1236	T	diguanylate cyclase activity	yliF	GO:0005575,GO:0005623,GO:0005886,GO:0016020,GO:0044464,GO:0071944	-	-	GAPES2,GGDEF	non-target
b0835	MG1655	1RN46	1236	J	Catalyzes the methylthiolation of an aspartic acid residue of ribosomal protein S12	rimO	GO:0003674,GO:0003824,GO:0005488,GO:0005575,GO:0005622,GO:0005623,GO:0005737,GO:0005829,GO:0006464,GO:0006807,GO:0008150,GO:0008152,GO:0009987,GO:0016740,GO:0016782,GO:0018193,GO:0018197,GO:0018198,GO:0018339,GO:0019538,GO:0035596,GO:0035599,GO:0036211,GO:0043170,GO:0043412,GO:0044237,GO:0044238,GO:0044260,GO:0044267,GO:0044424,GO:0044444,GO:0044464,GO:0048037,GO:0050497,GO:0051536,GO:0051539,GO:…	ko:K14441	-	Radical_SAM,TRAM,UPF0004	non-target
b0836	MG1655	1S45I	1236	S	Represses biofilm formation in M9C glu and LB glu media but not in M9C and LB media. Seems to act as a global regulator of several genes involved in catabolite repression and stress response and regulation of the uptake and export of signaling pathways. Could be involved the regulation of indole as well as uptake and export of AI-2 through a cAMP-dependent pathway	bssR	GO:0008150,GO:0010468,GO:0019222,GO:0043900,GO:0050789,GO:0050794,GO:0060255,GO:0065007,GO:1900190	ko:K19688	-	YliH	target
b0837	MG1655	1RNGN	1236	G	Can oxidize glucose to gluconolactone. Can also utilize D-arabinose, L- arabinose and 2-deoxy-glucose. Has higher activity towards oligomeric sugars, such as maltose, maltotriose or cellobiose. It may function to input sugar-derived electrons into the respiratory network	yliI	GO:0003674,GO:0003824,GO:0005488,GO:0005509,GO:0005575,GO:0005623,GO:0008150,GO:0008152,GO:0016491,GO:0016614,GO:0016901,GO:0019842,GO:0030288,GO:0030313,GO:0031406,GO:0031975,GO:0036094,GO:0042597,GO:0043167,GO:0043168,GO:0043169,GO:0043177,GO:0044464,GO:0046872,GO:0048037,GO:0048038,GO:0055114,GO:0070968,GO:0097159,GO:1901363	ko:K21430	-	GSDH	non-target
b0838	MG1655	1S2K3	1236	O	Conjugation of reduced glutathione to a wide number of exogenous and endogenous hydrophobic electrophiles	yliJ	GO:0003674,GO:0003824,GO:0004364,GO:0005488,GO:0005515,GO:0005575,GO:0005622,GO:0005623,GO:0005737,GO:0005829,GO:0008150,GO:0008152,GO:0016491,GO:0016740,GO:0016765,GO:0030611,GO:0042802,GO:0044424,GO:0044444,GO:0044464,GO:0055114	ko:K00799	ko00480,ko00980,ko00982,ko00983,ko01524,ko05200,ko05204,ko05225,ko05418,map00480,map00980,map00982,map00983,map01524,map05200,map05204,map05225,map05418	GST_C,GST_C_2,GST_N,GST_N_3	target
b0839	MG1655	1RMJA	1236	M	Belongs to the peptidase S11 family	dacC	GO:0000270,GO:0003674,GO:0003824,GO:0004175,GO:0004180,GO:0004185,GO:0005488,GO:0005575,GO:0005623,GO:0005886,GO:0005887,GO:0006022,GO:0006023,GO:0006024,GO:0006508,GO:0006807,GO:0008144,GO:0008150,GO:0008152,GO:0008233,GO:0008236,GO:0008238,GO:0008360,GO:0008658,GO:0009002,GO:0009058,GO:0009059,GO:0009252,GO:0009273,GO:0009987,GO:0016020,GO:0016021,GO:0016787,GO:0017171,GO:0019538,GO:0022603,GO:…	ko:K07258	ko00550,ko01100,map00550,map01100	PBP5_C,Peptidase_S11	non-target
b0840	MG1655	1RR32	1236	K	This protein is one of the repressors that regulate the expression of deoCABD genes, which encode nucleotide and deoxy ribonucleotide catabolizing enzymes. It also negatively regulates the expression of nupG (a transport protein) and tsx (a pore- forming protein). The inducer is deoxyribose-5-phosphate	deoR	GO:0000976,GO:0000984,GO:0000986,GO:0000987,GO:0001017,GO:0001067,GO:0003674,GO:0003676,GO:0003677,GO:0003690,GO:0005488,GO:0006355,GO:0008150,GO:0009889,GO:0009890,GO:0009892,GO:0010468,GO:0010556,GO:0010558,GO:0010605,GO:0010629,GO:0019219,GO:0019222,GO:0031323,GO:0031324,GO:0031326,GO:0031327,GO:0031333,GO:0043254,GO:0043565,GO:0044087,GO:0044212,GO:0045892,GO:0045934,GO:0048519,GO:0048523,GO:…	ko:K11534	-	DeoRC,HTH_DeoR	target
b0841	MG1655	1RRTS	1236	I	Overexpression leads to increased undecaprenyl diphosphatase activity and to increased resistance to bacitracin. May have a preferred substrate other than undecaprenyl diphosphate in vivo	ybjG	GO:0003674,GO:0003824,GO:0005575,GO:0005623,GO:0005886,GO:0008150,GO:0016020,GO:0016462,GO:0016787,GO:0016817,GO:0016818,GO:0042221,GO:0044464,GO:0046677,GO:0050380,GO:0050896,GO:0071944	ko:K19302	ko00550,map00550	PAP2	non-target
b0842	MG1655	1RRF6	1236	EGP	Efflux pump driven by the proton motive force. Confers resistance to a broad spectrum of chemically unrelated drugs. Confers resistance to a diverse group of cationic or zwitterionic lipophilic compounds such as ethidium bromide, tetraphenylphosphonium, rhodamine, daunomycin, benzalkonium, rifampicin, tetracycline, puromycin, and to chemically unrelated, clinically important antibiotics such as c…	cmr	GO:0003674,GO:0005215,GO:0005451,GO:0005575,GO:0005623,GO:0005886,GO:0005887,GO:0006810,GO:0006811,GO:0006812,GO:0006813,GO:0006814,GO:0006855,GO:0006873,GO:0006885,GO:0008150,GO:0008324,GO:0009987,GO:0015075,GO:0015077,GO:0015078,GO:0015079,GO:0015081,GO:0015238,GO:0015291,GO:0015297,GO:0015298,GO:0015299,GO:0015318,GO:0015385,GO:0015386,GO:0015491,GO:0015672,GO:0015893,GO:0016020,GO:0016021,GO:…	ko:K08160	-	MFS_1	non-target
b0843	MG1655	1SBQ1	1236	-	-	ybjH	-	-	-	-	target
b0844	MG1655	1RQ8H	1236	S	Catalyzes the dephosphorylation of 5-amino-6-(5-phospho- D-ribitylamino)uracil, and thus could be involved in the riboflavin biosynthesis pathway. Is also able to dephosphorylate flavin mononucleotide (FMN), erythrose 4-phosphate and other phosphoric acid esters	ybjI	GO:0000287,GO:0003674,GO:0003824,GO:0005488,GO:0006766,GO:0006767,GO:0006771,GO:0006793,GO:0006796,GO:0006807,GO:0008150,GO:0008152,GO:0009058,GO:0009110,GO:0009231,GO:0009987,GO:0016311,GO:0016787,GO:0016788,GO:0016791,GO:0017144,GO:0018130,GO:0019203,GO:0034641,GO:0042364,GO:0042578,GO:0042726,GO:0042727,GO:0043167,GO:0043169,GO:0043726,GO:0044237,GO:0044249,GO:0044271,GO:0044281,GO:0044283,GO:…	ko:K07757,ko:K20861	ko00740,ko01100,ko01110,map00740,map01100,map01110	Hydrolase_3	non-target
b0845	MG1655	1RNEI	1236	G	transmembrane transport	ybjJ	GO:0005575,GO:0005623,GO:0005886,GO:0016020,GO:0044464,GO:0071944	-	-	MFS_1	non-target
b0846	MG1655	1S24A	1236	K	Regulates the expression of a number of genes involved in biofilm formation and stress response. Target genes include six stress-response transcriptional regulators csgD, which is a master regulator of biofilm formation, appY, sxy, ycgF, fimB and rcdA itself. This indicates that a large number of genes must be regulated indirectly via these transcriptional regulators. Acts by binding to the upstr…	ybjK	GO:0000976,GO:0001067,GO:0003674,GO:0003676,GO:0003677,GO:0003690,GO:0003700,GO:0005488,GO:0005575,GO:0005622,GO:0005623,GO:0005737,GO:0005829,GO:0006139,GO:0006351,GO:0006355,GO:0006725,GO:0006807,GO:0008150,GO:0008152,GO:0009058,GO:0009059,GO:0009889,GO:0009987,GO:0010467,GO:0010468,GO:0010556,GO:0016070,GO:0018130,GO:0019219,GO:0019222,GO:0019438,GO:0031323,GO:0031326,GO:0032774,GO:0034641,GO:…	-	-	TetR_N	target
b0847	MG1655	1RQ47	1236	P	potassium ion transport	ybjL	GO:0005575,GO:0005623,GO:0005886,GO:0016020,GO:0044464,GO:0071944	ko:K07085	-	Asp-Al_Ex,TrkA_C	non-target
b0848	MG1655	1S7JU	1236	S	Putative inner membrane protein of Enterobacteriaceae	ybjM	GO:0005575,GO:0005623,GO:0005886,GO:0016020,GO:0044464,GO:0071944	-	-	YbjM	non-target
b0849	MG1655	1S5ZP	1236	O	Glutaredoxin	grxA	-	ko:K03674	-	Glutaredoxin	target
b0850	MG1655	1S9M0	1236	S	response to herbicide	ybjC	GO:0001101,GO:0005575,GO:0006950,GO:0008150,GO:0009635,GO:0009636,GO:0010033,GO:0016020,GO:0042221,GO:0050896,GO:0097305,GO:1901422,GO:1901562,GO:1901700	-	-	DUF1418	target
b0851	MG1655	1RMRT	1236	C	Catalyzes the reduction of nitroaromatic compounds using NADPH. Has a broad electron acceptor specificity. Reduces nitrofurazone by a ping-pong bi-bi mechanism possibly to generate a two-electron transfer product. Major oxygen-insensitive nitroreductase in E.coli	nfsA	GO:0000166,GO:0003674,GO:0003824,GO:0005488,GO:0005575,GO:0005622,GO:0005623,GO:0005737,GO:0005829,GO:0008150,GO:0008152,GO:0010181,GO:0016491,GO:0016651,GO:0016657,GO:0032553,GO:0034567,GO:0036094,GO:0043167,GO:0043168,GO:0044424,GO:0044444,GO:0044464,GO:0048037,GO:0050662,GO:0055114,GO:0097159,GO:0097367,GO:1901265,GO:1901363	ko:K10678,ko:K19285	ko00633,ko00740,ko01100,ko01120,map00633,map00740,map01100,map01120	Nitroreductase	non-target
b0852	MG1655	1RM8B	1236	F	Is an L-glutamate ligase that catalyzes the ATP- dependent post-translational addition of glutamate residues to the C-terminus of ribosomal protein S6 (RpsF). Is also able to catalyze the synthesis of poly-alpha-glutamate in vitro, via ATP hydrolysis from unprotected glutamate as substrate. The number of glutamate residues added to either RpsF or to poly-alpha-glutamate changes with pH	rimK	GO:0003674,GO:0003824,GO:0005488,GO:0005515,GO:0005575,GO:0005622,GO:0005623,GO:0005737,GO:0006464,GO:0006807,GO:0006950,GO:0006974,GO:0007154,GO:0008150,GO:0008152,GO:0009432,GO:0009605,GO:0009987,GO:0009991,GO:0016874,GO:0016879,GO:0016881,GO:0018169,GO:0018410,GO:0019538,GO:0031668,GO:0033554,GO:0036211,GO:0042802,GO:0043170,GO:0043412,GO:0043687,GO:0044237,GO:0044238,GO:0044260,GO:0044267,GO:…	ko:K05844	-	RimK	non-target
b0853	MG1655	1S261	1236	S	negative regulation of organelle assembly	ybjN	GO:0001558,GO:0008150,GO:0009297,GO:0009314,GO:0009628,GO:0009987,GO:0010212,GO:0010639,GO:0016043,GO:0022607,GO:0030030,GO:0030031,GO:0030308,GO:0031344,GO:0031345,GO:0032879,GO:0033043,GO:0040008,GO:0040012,GO:0040013,GO:0043711,GO:0043900,GO:0043901,GO:0044085,GO:0044087,GO:0045926,GO:0048519,GO:0048523,GO:0050789,GO:0050794,GO:0050896,GO:0051128,GO:0051129,GO:0051270,GO:0051271,GO:0060491,GO:…	-	-	YbjN	non-target
b0854	MG1655	1RM7W	1236	P	Required for the activity of the bacterial periplasmic transport system of putrescine	potF	GO:0003674,GO:0005488,GO:0005575,GO:0005623,GO:0006810,GO:0006811,GO:0006812,GO:0008150,GO:0015695,GO:0015696,GO:0015846,GO:0015847,GO:0019808,GO:0019810,GO:0030288,GO:0030313,GO:0031975,GO:0042597,GO:0043167,GO:0043169,GO:0044464,GO:0051179,GO:0051234,GO:0070405,GO:0071702,GO:0071705	ko:K11073	ko02010,map02010	SBP_bac_8	non-target
b0855	MG1655	1RNPX	1236	P	Part of the ABC transporter complex PotABCD involved in spermidine putrescine import. Responsible for energy coupling to the transport system	potG	GO:0000166,GO:0003674,GO:0003824,GO:0005215,GO:0005488,GO:0005524,GO:0005575,GO:0005623,GO:0005886,GO:0006810,GO:0006811,GO:0006812,GO:0008144,GO:0008150,GO:0008324,GO:0008519,GO:0015075,GO:0015101,GO:0015203,GO:0015399,GO:0015405,GO:0015417,GO:0015595,GO:0015606,GO:0015695,GO:0015696,GO:0015846,GO:0015847,GO:0015848,GO:0016020,GO:0016021,GO:0016462,GO:0016787,GO:0016817,GO:0016818,GO:0016887,GO:…	ko:K02052,ko:K11072,ko:K11076	ko02010,ko02024,map02010,map02024	ABC_tran,TOBE_2	non-target
b0856	MG1655	1RNNZ	1236	P	Putrescine transport system permease protein PotH	potH	GO:0005575,GO:0005623,GO:0005886,GO:0005887,GO:0006810,GO:0006811,GO:0006812,GO:0008150,GO:0015695,GO:0015696,GO:0015846,GO:0015847,GO:0016020,GO:0016021,GO:0031224,GO:0031226,GO:0032991,GO:0043190,GO:0044425,GO:0044459,GO:0044464,GO:0051179,GO:0051234,GO:0071702,GO:0071705,GO:0071944,GO:0098533,GO:0098796,GO:0098797,GO:1902494,GO:1902495,GO:1904949,GO:1990351	ko:K11075	ko02010,map02010	BPD_transp_1	non-target
b0857	MG1655	1RQB7	1236	P	Required for the activity of the bacterial periplasmic transport system of putrescine	potI	GO:0005575,GO:0005623,GO:0005886,GO:0006810,GO:0006811,GO:0006812,GO:0008150,GO:0015695,GO:0015696,GO:0015846,GO:0015847,GO:0016020,GO:0016021,GO:0031224,GO:0032991,GO:0043190,GO:0044425,GO:0044459,GO:0044464,GO:0051179,GO:0051234,GO:0071702,GO:0071705,GO:0071944,GO:0098533,GO:0098796,GO:0098797,GO:1902494,GO:1902495,GO:1904949,GO:1990351	ko:K11070,ko:K11074	ko02010,map02010	BPD_transp_1	non-target
b0858	MG1655	1S32T	1236	S	Protein of unknown function (DUF2593)	ybjO	GO:0005575,GO:0005623,GO:0005886,GO:0016020,GO:0044464,GO:0071944	-	-	DUF2593	non-target
b0859	MG1655	1RMX4	1236	J	Catalyzes the formation of 5-methyl-uridine at position 747 (m5U747) in 23S rRNA	rlmC	GO:0000154,GO:0001510,GO:0003674,GO:0003824,GO:0006139,GO:0006364,GO:0006396,GO:0006725,GO:0006807,GO:0008150,GO:0008152,GO:0008168,GO:0008173,GO:0008649,GO:0008757,GO:0009451,GO:0009987,GO:0010467,GO:0016070,GO:0016072,GO:0016436,GO:0016740,GO:0016741,GO:0022613,GO:0031167,GO:0032259,GO:0034470,GO:0034641,GO:0034660,GO:0042254,GO:0043170,GO:0043412,GO:0043414,GO:0044085,GO:0044237,GO:0044238,GO:…	ko:K03212	-	tRNA_U5-meth_tr	non-target
b0860	MG1655	1RPXK	1236	ET	belongs to the bacterial solute-binding protein 3 family	artJ	GO:0003333,GO:0003674,GO:0005488,GO:0005575,GO:0005623,GO:0006810,GO:0006811,GO:0006812,GO:0006820,GO:0006855,GO:0006865,GO:0008150,GO:0015711,GO:0015802,GO:0015807,GO:0015809,GO:0015849,GO:0015893,GO:0016597,GO:0030288,GO:0030313,GO:0031406,GO:0031975,GO:0034220,GO:0034618,GO:0036094,GO:0042221,GO:0042493,GO:0042597,GO:0043090,GO:0043167,GO:0043168,GO:0043169,GO:0043177,GO:0044464,GO:0046942,GO:…	ko:K09996,ko:K09997,ko:K10014	ko02010,map02010	SBP_bac_3	target
b0861	MG1655	1RNC2	1236	P	Part of the ABC transporter complex ArtPIQMJ involved in arginine transport. Probably responsible for the translocation of the substrate across the membrane	artM	GO:0003333,GO:0003674,GO:0005215,GO:0005342,GO:0005575,GO:0005623,GO:0005886,GO:0005887,GO:0006810,GO:0006811,GO:0006812,GO:0006820,GO:0006855,GO:0006865,GO:0008150,GO:0008509,GO:0008514,GO:0015075,GO:0015171,GO:0015318,GO:0015711,GO:0015802,GO:0015807,GO:0015809,GO:0015849,GO:0015893,GO:0016020,GO:0016021,GO:0022857,GO:0031224,GO:0031226,GO:0034220,GO:0042221,GO:0042493,GO:0043090,GO:0044425,GO:…	ko:K09998	ko02010,map02010	BPD_transp_1	non-target
b0862	MG1655	1RPY2	1236	P	arginine transporter permease subunit ArtQ	artQ	GO:0003333,GO:0005575,GO:0005623,GO:0005886,GO:0005887,GO:0006810,GO:0006811,GO:0006812,GO:0006820,GO:0006855,GO:0006865,GO:0008150,GO:0015711,GO:0015802,GO:0015807,GO:0015809,GO:0015849,GO:0015893,GO:0016020,GO:0016021,GO:0031224,GO:0031226,GO:0034220,GO:0042221,GO:0042493,GO:0043090,GO:0044425,GO:0044459,GO:0044464,GO:0046942,GO:0050896,GO:0051179,GO:0051234,GO:0055085,GO:0071702,GO:0071705,GO:…	ko:K09999	ko02010,map02010	BPD_transp_1	non-target
b0863	MG1655	1RPXK	1236	ET	Belongs to the bacterial solute-binding protein 3 family	artI	GO:0003333,GO:0003674,GO:0005488,GO:0005575,GO:0005623,GO:0006810,GO:0006811,GO:0006812,GO:0006820,GO:0006855,GO:0006865,GO:0008150,GO:0015711,GO:0015802,GO:0015807,GO:0015809,GO:0015849,GO:0015893,GO:0016597,GO:0030288,GO:0030313,GO:0031406,GO:0031975,GO:0034220,GO:0034618,GO:0036094,GO:0042221,GO:0042493,GO:0042597,GO:0043090,GO:0043167,GO:0043168,GO:0043169,GO:0043177,GO:0044464,GO:0046942,GO:…	ko:K09996,ko:K09997,ko:K10014	ko02010,map02010	SBP_bac_3	non-target
b0864	MG1655	1RMB1	1236	P	Part of the ABC transporter complex ArtPIQMJ involved in arginine transport. Probably responsible for energy coupling to the transport system	artP	GO:0003333,GO:0003674,GO:0003824,GO:0005215,GO:0005275,GO:0005342,GO:0005575,GO:0005623,GO:0005886,GO:0006810,GO:0006811,GO:0006812,GO:0006820,GO:0006855,GO:0006865,GO:0008150,GO:0008509,GO:0008514,GO:0015075,GO:0015171,GO:0015318,GO:0015399,GO:0015405,GO:0015424,GO:0015426,GO:0015711,GO:0015802,GO:0015807,GO:0015809,GO:0015837,GO:0015849,GO:0015893,GO:0016020,GO:0016021,GO:0016462,GO:0016787,GO:…	ko:K10000	ko02010,map02010	ABC_tran	non-target
b0865	MG1655	1RRXU	1236	M	Protein of unknown function (DUF3828)	ybjP	-	-	-	DUF3828	non-target
b0866	MG1655	1S62I	1236	S	Belongs to the UPF0145 family	ybjQ	-	-	-	YbjQ_1	non-target
b0867	MG1655	1RMDN	1236	V	N-acetyl-anhydromuramoyl-L-alanine amidase activity	amiD	GO:0000270,GO:0003674,GO:0003824,GO:0005488,GO:0005575,GO:0006022,GO:0006026,GO:0006027,GO:0006807,GO:0008150,GO:0008152,GO:0008270,GO:0008745,GO:0009056,GO:0009057,GO:0009253,GO:0009254,GO:0009392,GO:0016020,GO:0016787,GO:0016810,GO:0016811,GO:0019867,GO:0030203,GO:0043167,GO:0043169,GO:0043170,GO:0046872,GO:0046914,GO:0061783,GO:0071704,GO:1901135,GO:1901136,GO:1901564,GO:1901565,GO:1901575	ko:K01447,ko:K11066	-	Amidase_2,PG_binding_1	non-target
b0868	MG1655	1RQ2R	1236	M	coenzyme binding	ybjS	-	-	-	3Beta_HSD,Epimerase	target
b0869	MG1655	1RNS7	1236	GM	Protein of unknown function (DUF2867)	ybjT	GO:0005575,GO:0005623,GO:0005886,GO:0016020,GO:0044464,GO:0071944	-	-	DUF2867,Epimerase,NAD_binding_10	target
b0870	MG1655	1RNYX	1236	E	Catalyzes the cleavage of L-allo-threonine and L- threonine to glycine and acetaldehyde. L-threo-phenylserine and L- erythro-phenylserine are also good substrates	ltaE	GO:0003674,GO:0003824,GO:0004793,GO:0005488,GO:0005515,GO:0005575,GO:0005622,GO:0005623,GO:0005737,GO:0005829,GO:0006082,GO:0006520,GO:0006566,GO:0006567,GO:0006807,GO:0008144,GO:0008150,GO:0008152,GO:0008732,GO:0009056,GO:0009063,GO:0009066,GO:0009068,GO:0009987,GO:0016054,GO:0016829,GO:0016830,GO:0016832,GO:0019752,GO:0019842,GO:0030170,GO:0036094,GO:0042802,GO:0043167,GO:0043168,GO:0043436,GO:…	ko:K01620,ko:K20801	ko00260,ko01100,ko01110,ko01120,ko01130,ko01230,map00260,map01100,map01110,map01120,map01130,map01230	Beta_elim_lyase	target
b0871	MG1655	1RNYT	1236	C	Belongs to the TPP enzyme family	poxB	GO:0000166,GO:0000287,GO:0003674,GO:0003824,GO:0005488,GO:0005515,GO:0005575,GO:0005622,GO:0005623,GO:0005737,GO:0005829,GO:0005886,GO:0006082,GO:0006090,GO:0008150,GO:0008152,GO:0008289,GO:0009056,GO:0009987,GO:0016020,GO:0016043,GO:0016054,GO:0016491,GO:0016903,GO:0019752,GO:0019842,GO:0022607,GO:0030976,GO:0032787,GO:0036094,GO:0042802,GO:0042867,GO:0043167,GO:0043168,GO:0043169,GO:0043436,GO:…	ko:K00156,ko:K00158	ko00620,ko01100,map00620,map01100	TPP_enzyme_C,TPP_enzyme_M,TPP_enzyme_N	non-target
b0872	MG1655	1RR5A	1236	C	NADH oxidoreductase	hcr	GO:0000166,GO:0003674,GO:0003824,GO:0005488,GO:0008150,GO:0008152,GO:0016491,GO:0016651,GO:0036094,GO:0043167,GO:0043168,GO:0048037,GO:0050660,GO:0050662,GO:0051536,GO:0051537,GO:0051540,GO:0055114,GO:0097159,GO:1901265,GO:1901363	ko:K11933	-	FAD_binding_6,Fer2,NAD_binding_1	target
b0873	MG1655	1RP1I	1236	C	Catalyzes the reduction of hydroxylamine to form NH(3) and H(2)O	hcp	GO:0000302,GO:0001505,GO:0003674,GO:0003824,GO:0004601,GO:0006807,GO:0006950,GO:0006979,GO:0008150,GO:0008152,GO:0009056,GO:0009636,GO:0009987,GO:0010035,GO:0016209,GO:0016491,GO:0016661,GO:0016684,GO:0017144,GO:0034641,GO:0042133,GO:0042135,GO:0042221,GO:0042493,GO:0042542,GO:0042737,GO:0044237,GO:0044248,GO:0044270,GO:0046209,GO:0046210,GO:0046677,GO:0050418,GO:0050896,GO:0051716,GO:0055114,GO:…	ko:K05601	ko00910,map00910	Prismane	non-target
b0874	MG1655	1RP7N	1236	S	L-lysine efflux transmembrane transporter activity	ybjE	GO:0003333,GO:0003674,GO:0005215,GO:0005342,GO:0005575,GO:0005623,GO:0005886,GO:0005887,GO:0006810,GO:0006811,GO:0006812,GO:0006820,GO:0006855,GO:0006865,GO:0008150,GO:0008324,GO:0008509,GO:0008514,GO:0015075,GO:0015171,GO:0015174,GO:0015179,GO:0015189,GO:0015238,GO:0015318,GO:0015562,GO:0015661,GO:0015711,GO:0015802,GO:0015807,GO:0015849,GO:0015893,GO:0016020,GO:0016021,GO:0022857,GO:0031224,GO:…	-	-	Lys_export	non-target
b0875	MG1655	1RPKU	1236	G	Channel that permits osmotically driven movement of water in both directions. It is involved in the osmoregulation and in the maintenance of cell turgor during volume expansion in rapidly growing cells. It mediates rapid entry or exit of water in response to abrupt changes in osmolarity	aqpZ	GO:0003674,GO:0005215,GO:0005372,GO:0005488,GO:0005515,GO:0005575,GO:0005623,GO:0005886,GO:0005887,GO:0006810,GO:0006833,GO:0006884,GO:0006950,GO:0006970,GO:0008150,GO:0008361,GO:0009628,GO:0009987,GO:0009992,GO:0015250,GO:0015267,GO:0015318,GO:0016020,GO:0016021,GO:0016043,GO:0019725,GO:0022803,GO:0022838,GO:0022857,GO:0030104,GO:0031224,GO:0031226,GO:0032535,GO:0042044,GO:0042592,GO:0042802,GO:…	ko:K06188	-	MIP	non-target
b0876	MG1655	1RQN2	1236	L	DNA synthesis involved in DNA repair	ybjD	GO:0000731,GO:0006139,GO:0006259,GO:0006281,GO:0006302,GO:0006725,GO:0006807,GO:0006950,GO:0006974,GO:0008150,GO:0008152,GO:0009058,GO:0009059,GO:0009987,GO:0018130,GO:0019438,GO:0033554,GO:0034641,GO:0034645,GO:0034654,GO:0043170,GO:0044237,GO:0044238,GO:0044249,GO:0044260,GO:0044271,GO:0046483,GO:0050896,GO:0051716,GO:0071704,GO:0071897,GO:0090304,GO:1901360,GO:1901362,GO:1901576	ko:K07459	-	DUF2813	non-target
b0877	MG1655	1RPKK	1236	S	cellular response to DNA damage stimulus	ybjX	GO:0005575,GO:0005622,GO:0005623,GO:0005737,GO:0005829,GO:0006950,GO:0006974,GO:0008150,GO:0009987,GO:0033554,GO:0044424,GO:0044444,GO:0044464,GO:0050896,GO:0051716	ko:K09824	-	DUF535	non-target
b0878	MG1655	1RN0E	1236	M	Part of the tripartite efflux system MacAB-TolC. MacA stimulates the ATPase activity of MacB by promoting the closed ATP-bound state of MacB, increases the capacity of MacB to bind macrolides such as erythromycin, and provides a physical link between MacB and TolC	macA	GO:0003674,GO:0005215,GO:0005488,GO:0005515,GO:0005575,GO:0005623,GO:0005886,GO:0006810,GO:0006855,GO:0008150,GO:0015238,GO:0015893,GO:0016020,GO:0016021,GO:0019898,GO:0022857,GO:0031224,GO:0032991,GO:0042221,GO:0042493,GO:0042802,GO:0042891,GO:0042895,GO:0044425,GO:0044464,GO:0046618,GO:0050896,GO:0051179,GO:0051234,GO:0055085,GO:0071944,GO:0098796,GO:1902495,GO:1990195,GO:1990196,GO:1990351	ko:K13888	-	HlyD_D23	target
b0879	MG1655	1RNUJ	1236	V	Part of the tripartite efflux system MacAB-TolC. MacB is a non-canonical ABC transporter that contains transmembrane domains (TMD), which form a pore in the inner membrane, and an ATP-binding domain (NBD), which is responsible for energy generation	macB	GO:0000166,GO:0003674,GO:0003824,GO:0005215,GO:0005488,GO:0005515,GO:0005524,GO:0005575,GO:0005623,GO:0005886,GO:0005887,GO:0006810,GO:0006855,GO:0008144,GO:0008150,GO:0008559,GO:0015238,GO:0015399,GO:0015405,GO:0015893,GO:0016020,GO:0016021,GO:0016462,GO:0016787,GO:0016817,GO:0016818,GO:0016887,GO:0017076,GO:0017111,GO:0022804,GO:0022857,GO:0030554,GO:0031224,GO:0031226,GO:0032553,GO:0032555,GO:…	ko:K05685	ko02010,map02010	ABC_tran,FtsX,MacB_PCD	non-target
b0880	MG1655	1SCA7	1236	K	Inhibits DNA replication at both initiation and elongation steps, most probably by binding to the opened, single- stranded regions at replication forks. Plays a regulatory role in chromosomal replication in nutrient-depleted cells	cspD	GO:0003674,GO:0003676,GO:0003677,GO:0003697,GO:0003723,GO:0005488,GO:0005575,GO:0005622,GO:0005623,GO:0005737,GO:0005829,GO:0006275,GO:0006355,GO:0006950,GO:0008150,GO:0008156,GO:0009266,GO:0009409,GO:0009605,GO:0009628,GO:0009889,GO:0009890,GO:0009892,GO:0009991,GO:0010468,GO:0010556,GO:0010558,GO:0010605,GO:0019219,GO:0019222,GO:0031323,GO:0031324,GO:0031326,GO:0031327,GO:0031667,GO:0042594,GO:…	ko:K03704	-	CSD	target
b0881	MG1655	1S8Z7	1236	S	Involved in the modulation of the specificity of the ClpAP-mediated ATP-dependent protein degradation	clpS	GO:0003674,GO:0005488,GO:0005515,GO:0006950,GO:0008150,GO:0009266,GO:0009408,GO:0009628,GO:0050896,GO:0051087	ko:K06891	-	ClpS	target
b0882	MG1655	1RMH3	1236	O	ATP-dependent specificity component of the ClpAP protease. It directs the protease to specific substrates. It has unfoldase activity. The primary function of the ClpA-ClpP complex appears to be the degradation of unfolded or abnormal proteins	clpA	GO:0000166,GO:0003674,GO:0003824,GO:0004176,GO:0005488,GO:0005524,GO:0005575,GO:0005622,GO:0005623,GO:0005737,GO:0005829,GO:0006508,GO:0006807,GO:0006950,GO:0006979,GO:0008144,GO:0008150,GO:0008152,GO:0008233,GO:0009987,GO:0016462,GO:0016787,GO:0016817,GO:0016818,GO:0016887,GO:0017076,GO:0017111,GO:0019538,GO:0030554,GO:0032553,GO:0032555,GO:0032559,GO:0035639,GO:0036094,GO:0042623,GO:0043167,GO:…	ko:K03694	-	AAA,AAA_2,ClpB_D2-small,Clp_N	target
b0884	MG1655	1S8WZ	1236	J	One of the essential components for the initiation of protein synthesis. Stabilizes the binding of IF-2 and IF-3 on the 30S subunit to which N-formylmethionyl-tRNA(fMet) subsequently binds. Helps modulate mRNA selection, yielding the 30S pre- initiation complex (PIC). Upon addition of the 50S ribosomal subunit IF-1, IF-2 and IF-3 are released leaving the mature 70S translation initation complex	infA	GO:0003674,GO:0003676,GO:0003723,GO:0003743,GO:0005488,GO:0005575,GO:0005622,GO:0005623,GO:0005737,GO:0005829,GO:0006412,GO:0006413,GO:0006518,GO:0006807,GO:0008135,GO:0008150,GO:0008152,GO:0009058,GO:0009059,GO:0009987,GO:0010467,GO:0019538,GO:0034641,GO:0034645,GO:0043021,GO:0043022,GO:0043043,GO:0043170,GO:0043603,GO:0043604,GO:0044237,GO:0044238,GO:0044249,GO:0044260,GO:0044267,GO:0044271,GO:…	ko:K02518	-	eIF-1a	target
b0885	MG1655	1S1ZB	1236	O	Functions in the N-end rule pathway of protein degradation where it conjugates Leu, Phe and, less efficiently, Met from aminoacyl-tRNAs to the N-termini of proteins containing an N-terminal arginine or lysine	aat	GO:0003674,GO:0003824,GO:0005575,GO:0005622,GO:0005623,GO:0005737,GO:0006508,GO:0006807,GO:0008150,GO:0008152,GO:0008233,GO:0008914,GO:0016740,GO:0016746,GO:0016755,GO:0016787,GO:0019538,GO:0043170,GO:0044238,GO:0044424,GO:0044464,GO:0071704,GO:0140096,GO:1901564	ko:K00684	-	Leu_Phe_trans	non-target
b0886	MG1655	1RQD7	1236	P	ATP-binding	cydC	GO:0000101,GO:0003333,GO:0003674,GO:0003824,GO:0005215,GO:0005575,GO:0005623,GO:0005886,GO:0005887,GO:0006810,GO:0006811,GO:0006812,GO:0006820,GO:0006857,GO:0006865,GO:0008150,GO:0009889,GO:0015399,GO:0015405,GO:0015711,GO:0015804,GO:0015833,GO:0015849,GO:0016020,GO:0016021,GO:0016462,GO:0016787,GO:0016817,GO:0016818,GO:0016887,GO:0017111,GO:0019222,GO:0022804,GO:0022857,GO:0031224,GO:0031226,GO:…	ko:K16012	ko02010,map02010	ABC_membrane,ABC_tran	non-target
b0887	MG1655	1RNPI	1236	P	ATP-binding	cydD	GO:0000101,GO:0003333,GO:0003674,GO:0003824,GO:0005215,GO:0005319,GO:0005575,GO:0005623,GO:0005886,GO:0005887,GO:0006810,GO:0006811,GO:0006812,GO:0006820,GO:0006857,GO:0006865,GO:0006869,GO:0008150,GO:0009987,GO:0010876,GO:0015399,GO:0015405,GO:0015711,GO:0015804,GO:0015833,GO:0015849,GO:0016020,GO:0016021,GO:0016462,GO:0016787,GO:0016817,GO:0016818,GO:0016887,GO:0017111,GO:0019725,GO:0022804,GO:…	ko:K16013	ko02010,map02010	ABC_membrane,ABC_tran	non-target
b0888	MG1655	1RMEX	1236	O	Belongs to the class-II pyridine nucleotide-disulfide oxidoreductase family	trxB	GO:0000166,GO:0003674,GO:0003824,GO:0004791,GO:0005488,GO:0005575,GO:0005622,GO:0005623,GO:0005737,GO:0005829,GO:0008150,GO:0008152,GO:0009636,GO:0009987,GO:0015036,GO:0016209,GO:0016491,GO:0016651,GO:0016667,GO:0016668,GO:0036094,GO:0042221,GO:0043167,GO:0043168,GO:0044424,GO:0044444,GO:0044464,GO:0048037,GO:0050660,GO:0050662,GO:0050896,GO:0051716,GO:0055114,GO:0070887,GO:0097159,GO:0097237,GO:…	ko:K00384	ko00450,map00450	Pyr_redox_2	non-target
b0889	MG1655	1RPGA	1236	K	lrp mediates this effect for at least some of these operons. For example it is regulator of the branched-chain amino acid transport genes	lrp	GO:0000976,GO:0001067,GO:0001101,GO:0001130,GO:0001216,GO:0001217,GO:0003674,GO:0003676,GO:0003677,GO:0003690,GO:0003700,GO:0005488,GO:0005515,GO:0005575,GO:0005622,GO:0005623,GO:0005737,GO:0005829,GO:0006082,GO:0006355,GO:0006520,GO:0006522,GO:0006524,GO:0006551,GO:0006807,GO:0008150,GO:0008152,GO:0008652,GO:0009056,GO:0009058,GO:0009063,GO:0009078,GO:0009080,GO:0009081,GO:0009082,GO:0009098,GO:…	ko:K03719	-	AsnC_trans_reg,HTH_24	target
b0890	MG1655	1RM9A	1236	D	Essential cell division protein that coordinates cell division and chromosome segregation. The N-terminus is involved in assembly of the cell-division machinery. The C-terminus functions as a DNA motor that moves dsDNA in an ATP-dependent manner towards the dif recombination site, which is located within the replication terminus region. Translocation stops specifically at Xer-dif sites, where Fts…	ftsK	GO:0000920,GO:0003674,GO:0003676,GO:0003677,GO:0003824,GO:0005488,GO:0005515,GO:0005575,GO:0005623,GO:0005886,GO:0005887,GO:0006355,GO:0006950,GO:0006970,GO:0007059,GO:0008094,GO:0008150,GO:0009628,GO:0009651,GO:0009889,GO:0009891,GO:0009893,GO:0009987,GO:0010468,GO:0010556,GO:0010557,GO:0010604,GO:0010628,GO:0015616,GO:0016020,GO:0016021,GO:0016462,GO:0016787,GO:0016817,GO:0016818,GO:0016887,GO:…	ko:K03466	-	FtsK_4TM,FtsK_SpoIIIE,Ftsk_gamma	target
b0891	MG1655	1S9FW	1236	M	Participates in the translocation of lipoproteins from the inner membrane to the outer membrane. Only forms a complex with a lipoprotein if the residue after the N-terminal Cys is not an aspartate (The Asp acts as a targeting signal to indicate that the lipoprotein should stay in the inner membrane)	lolA	GO:0002790,GO:0003674,GO:0005215,GO:0005575,GO:0005623,GO:0006810,GO:0008104,GO:0008150,GO:0008565,GO:0009306,GO:0009987,GO:0015031,GO:0015833,GO:0030288,GO:0030313,GO:0031975,GO:0032940,GO:0033036,GO:0034613,GO:0042597,GO:0042886,GO:0042953,GO:0042954,GO:0044464,GO:0044872,GO:0044873,GO:0044874,GO:0045184,GO:0046903,GO:0051179,GO:0051234,GO:0051641,GO:0070727,GO:0071702,GO:0071705,GO:0072321,GO:…	ko:K03634	-	LolA	target
b0892	MG1655	1RPBY	1236	L	DNA-dependent ATPase that plays important roles in cellular responses to stalled DNA replication processes	rarA	GO:0005575,GO:0005622,GO:0005623,GO:0005657,GO:0005694,GO:0006139,GO:0006259,GO:0006260,GO:0006261,GO:0006310,GO:0006725,GO:0006807,GO:0008150,GO:0008152,GO:0009058,GO:0009059,GO:0009987,GO:0030894,GO:0032991,GO:0032993,GO:0034641,GO:0034645,GO:0043170,GO:0043226,GO:0043228,GO:0043229,GO:0043232,GO:0044237,GO:0044238,GO:0044249,GO:0044260,GO:0044422,GO:0044424,GO:0044427,GO:0044446,GO:0044464,GO:…	ko:K07478	-	AAA,AAA_assoc_2,MgsA_C,RuvB_N	target
b0893	MG1655	1RNAQ	1236	J	Catalyzes the attachment of serine to tRNA(Ser). Is also able to aminoacylate tRNA(Sec) with serine, to form the misacylated tRNA L-seryl-tRNA(Sec), which will be further converted into selenocysteinyl-tRNA(Sec)	serS	GO:0000287,GO:0003674,GO:0003824,GO:0004812,GO:0004828,GO:0005488,GO:0005515,GO:0005575,GO:0005622,GO:0005623,GO:0005737,GO:0005829,GO:0006082,GO:0006139,GO:0006399,GO:0006412,GO:0006418,GO:0006434,GO:0006518,GO:0006520,GO:0006725,GO:0006807,GO:0008150,GO:0008152,GO:0008652,GO:0009058,GO:0009059,GO:0009069,GO:0009070,GO:0009987,GO:0010467,GO:0016053,GO:0016070,GO:0016259,GO:0016260,GO:0016874,GO:…	ko:K01875	ko00970,map00970	Seryl_tRNA_N,tRNA-synt_2b	non-target
b0894	MG1655	1RMVE	1236	C	Dimethyl sulfoxide reductase	dmsA	GO:0003674,GO:0003824,GO:0005488,GO:0005575,GO:0005623,GO:0005886,GO:0006091,GO:0008150,GO:0008152,GO:0009055,GO:0009060,GO:0009061,GO:0009390,GO:0009897,GO:0009986,GO:0009987,GO:0015980,GO:0016020,GO:0016491,GO:0016661,GO:0016662,GO:0016667,GO:0016671,GO:0022900,GO:0030151,GO:0030288,GO:0030313,GO:0031224,GO:0031226,GO:0031233,GO:0031237,GO:0031975,GO:0032991,GO:0033744,GO:0033797,GO:0042597,GO:…	ko:K07306,ko:K07309,ko:K07310,ko:K07811,ko:K07812,ko:K08351	ko00450,ko00780,ko00920,ko01100,ko02020,map00450,map00780,map00920,map01100,map02020	Molybdop_Fe4S4,Molybdopterin,Molydop_binding	non-target
b0895	MG1655	1RPIC	1236	C	Anaerobic dimethyl sulfoxide reductase chain B	dmsB	GO:0003674,GO:0003824,GO:0005488,GO:0005575,GO:0005623,GO:0005886,GO:0006091,GO:0008150,GO:0008152,GO:0009061,GO:0009389,GO:0009390,GO:0009897,GO:0009986,GO:0009987,GO:0015980,GO:0016020,GO:0016491,GO:0016667,GO:0031224,GO:0031226,GO:0031233,GO:0031237,GO:0032991,GO:0044237,GO:0044425,GO:0044459,GO:0044464,GO:0045333,GO:0048037,GO:0051536,GO:0051539,GO:0051540,GO:0055114,GO:0071944,GO:0098552,GO:…	ko:K07307,ko:K07311	ko00920,map00920	Fer4_11,Fer4_3,Fer4_4	target
b0896	MG1655	1RRGH	1236	S	Dimethyl sulfoxide reductase	dmsC	GO:0003674,GO:0003824,GO:0005575,GO:0005623,GO:0005886,GO:0005887,GO:0006091,GO:0008150,GO:0008152,GO:0009061,GO:0009389,GO:0009390,GO:0009987,GO:0015980,GO:0016020,GO:0016021,GO:0016491,GO:0016667,GO:0031224,GO:0031226,GO:0032991,GO:0044237,GO:0044425,GO:0044459,GO:0044464,GO:0045333,GO:0055114,GO:0071944,GO:1902494	ko:K07308,ko:K07312	ko00920,map00920	DmsC	non-target
b0897	MG1655	1RMHF	1236	Q	lyase activity	ycaC	GO:0003674,GO:0005488,GO:0005515,GO:0042802	-	-	Isochorismatase	non-target
b0898	MG1655	1T1HT	1236	EGP	MFS-type transporter YcaD	ycaD	GO:0005575,GO:0005623,GO:0005886,GO:0016020,GO:0044464,GO:0071944	ko:K08219	-	MFS_1,Sugar_tr	non-target
b0899	MG1655	1S0DS	1236	P	transmembrane transporter activity	ycaM	GO:0005575,GO:0005623,GO:0005886,GO:0016020,GO:0044464,GO:0071944	-	-	AA_permease_2	non-target
b0900	MG1655	1RYV3	1236	K	sequence-specific DNA binding	ycaN	GO:0003674,GO:0003676,GO:0003677,GO:0003700,GO:0005488,GO:0006139,GO:0006351,GO:0006355,GO:0006725,GO:0006807,GO:0008150,GO:0008152,GO:0009058,GO:0009059,GO:0009889,GO:0009987,GO:0010467,GO:0010468,GO:0010556,GO:0016070,GO:0018130,GO:0019219,GO:0019222,GO:0019438,GO:0031323,GO:0031326,GO:0032774,GO:0034641,GO:0034645,GO:0034654,GO:0043170,GO:0043565,GO:0044237,GO:0044238,GO:0044249,GO:0044260,GO:…	-	-	HTH_1,LysR_substrate	non-target
b0901	MG1655	1S24D	1236	S	NAD(P)H dehydrogenase (quinone)	ycaK	GO:0000166,GO:0003674,GO:0005488,GO:0010181,GO:0032553,GO:0036094,GO:0043167,GO:0043168,GO:0048037,GO:0050662,GO:0097159,GO:0097367,GO:1901265,GO:1901363	ko:K00355	ko00130,ko01110,ko05200,ko05225,ko05418,map00130,map01110,map05200,map05225,map05418	Flavodoxin_2	non-target
b0902	MG1655	1RNCR	1236	O	under anaerobic conditions by generation of an organic free radical, using S- adenosylmethionine and reduced flavodoxin as cosubstrates to produce 5'-deoxy-adenosine	pflA	GO:0003674,GO:0003824,GO:0005488,GO:0005575,GO:0005622,GO:0005623,GO:0005737,GO:0005829,GO:0006464,GO:0006807,GO:0006950,GO:0006974,GO:0008150,GO:0008152,GO:0009987,GO:0016491,GO:0018307,GO:0019538,GO:0033554,GO:0036211,GO:0043170,GO:0043364,GO:0043365,GO:0043412,GO:0044237,GO:0044238,GO:0044260,GO:0044267,GO:0044424,GO:0044444,GO:0044464,GO:0048037,GO:0050896,GO:0051536,GO:0051539,GO:0051540,GO:…	ko:K04069	-	Fer4_12,Radical_SAM	non-target
b0903	MG1655	1RM96	1236	C	formate C-acetyltransferase activity	pflB	GO:0003674,GO:0003824,GO:0005575,GO:0005622,GO:0005623,GO:0005737,GO:0005829,GO:0006082,GO:0006520,GO:0006566,GO:0006567,GO:0006807,GO:0008150,GO:0008152,GO:0008861,GO:0009056,GO:0009063,GO:0009066,GO:0009068,GO:0009987,GO:0016054,GO:0016407,GO:0016408,GO:0016453,GO:0016740,GO:0016746,GO:0016747,GO:0019752,GO:0043436,GO:0044237,GO:0044238,GO:0044248,GO:0044281,GO:0044282,GO:0044424,GO:0044444,GO:…	ko:K00656	ko00620,ko00640,ko00650,ko01100,ko01120,map00620,map00640,map00650,map01100,map01120	Gly_radical,PFL-like	target
b0904	MG1655	1RQ6K	1236	P	Involved in the bidirectional transport of formate	focA	GO:0003674,GO:0005215,GO:0005342,GO:0005488,GO:0005515,GO:0005575,GO:0005623,GO:0005886,GO:0005887,GO:0006810,GO:0006811,GO:0006820,GO:0006855,GO:0008028,GO:0008150,GO:0008509,GO:0008514,GO:0015075,GO:0015238,GO:0015318,GO:0015499,GO:0015711,GO:0015718,GO:0015724,GO:0015849,GO:0015893,GO:0016020,GO:0016021,GO:0022857,GO:0031224,GO:0031226,GO:0034220,GO:0042221,GO:0042493,GO:0042802,GO:0042891,GO:…	ko:K06212	-	Form_Nir_trans	non-target
b0905	MG1655	1RN47	1236	S	ATP diphosphatase activity	ycaO	GO:0000287,GO:0003674,GO:0003824,GO:0005488,GO:0005575,GO:0005622,GO:0005623,GO:0005737,GO:0005829,GO:0006464,GO:0006807,GO:0008150,GO:0008152,GO:0009987,GO:0016462,GO:0016787,GO:0016817,GO:0016818,GO:0018193,GO:0018197,GO:0018198,GO:0018339,GO:0019538,GO:0036211,GO:0043167,GO:0043169,GO:0043170,GO:0043412,GO:0044237,GO:0044238,GO:0044260,GO:0044267,GO:0044424,GO:0044444,GO:0044464,GO:0046872,GO:…	ko:K09136	-	OsmC,YcaO	target
b0906	MG1655	1RS6M	1236	S	Protein of unknown function (DUF421)	ycaP	-	-	-	DUF421	non-target
b0907	MG1655	1RMKU	1236	H	Catalyzes the reversible conversion of 3- phosphohydroxypyruvate to phosphoserine and of 3-hydroxy-2-oxo-4- phosphonooxybutanoate to phosphohydroxythreonine	serC	GO:0003674,GO:0003824,GO:0004648,GO:0005488,GO:0005575,GO:0005622,GO:0005623,GO:0005737,GO:0005829,GO:0006081,GO:0006082,GO:0006520,GO:0006553,GO:0006563,GO:0006564,GO:0006725,GO:0006732,GO:0006766,GO:0006767,GO:0006793,GO:0006796,GO:0006807,GO:0008144,GO:0008150,GO:0008152,GO:0008483,GO:0008652,GO:0009058,GO:0009066,GO:0009067,GO:0009069,GO:0009070,GO:0009085,GO:0009089,GO:0009108,GO:0009110,GO:…	ko:K00831	ko00260,ko00680,ko00750,ko01100,ko01120,ko01130,ko01200,ko01230,map00260,map00680,map00750,map01100,map01120,map01130,map01200,map01230	Aminotran_5	target
b0908	MG1655	1RQ8U	1236	E	Catalyzes the transfer of the enolpyruvyl moiety of phosphoenolpyruvate (PEP) to the 5-hydroxyl of shikimate-3- phosphate (S3P) to produce enolpyruvyl shikimate-3-phosphate and inorganic phosphate	aroA	GO:0003674,GO:0003824,GO:0003866,GO:0005575,GO:0005622,GO:0005623,GO:0005737,GO:0005829,GO:0006082,GO:0008150,GO:0008152,GO:0009058,GO:0009423,GO:0009987,GO:0016053,GO:0016740,GO:0016765,GO:0019752,GO:0043436,GO:0043648,GO:0043650,GO:0044237,GO:0044249,GO:0044281,GO:0044283,GO:0044424,GO:0044444,GO:0044464,GO:0046394,GO:0046417,GO:0071704,GO:1901576	ko:K00800	ko00400,ko01100,ko01110,ko01130,ko01230,map00400,map01100,map01110,map01130,map01230	EPSP_synthase	non-target
b0909	MG1655	1RQSJ	1236	O	metalloprotease	ycaL	GO:0003674,GO:0003824,GO:0005575,GO:0005623,GO:0006508,GO:0006807,GO:0006950,GO:0006970,GO:0006971,GO:0008150,GO:0008152,GO:0008233,GO:0008237,GO:0009266,GO:0009279,GO:0009314,GO:0009408,GO:0009411,GO:0009416,GO:0009628,GO:0009987,GO:0016020,GO:0016787,GO:0019538,GO:0019867,GO:0030312,GO:0030313,GO:0031975,GO:0033554,GO:0034605,GO:0034644,GO:0043170,GO:0044238,GO:0044462,GO:0044464,GO:0050896,GO:…	ko:K07387	-	Peptidase_M48	non-target
b0910	MG1655	1RNKT	1236	F	Belongs to the cytidylate kinase family. Type 1 subfamily	cmk	GO:0003674,GO:0003824,GO:0004127,GO:0004592,GO:0005575,GO:0005622,GO:0005623,GO:0005737,GO:0005829,GO:0006082,GO:0006139,GO:0006520,GO:0006573,GO:0006575,GO:0006725,GO:0006732,GO:0006753,GO:0006766,GO:0006767,GO:0006793,GO:0006796,GO:0006807,GO:0008150,GO:0008152,GO:0009058,GO:0009081,GO:0009108,GO:0009110,GO:0009117,GO:0009123,GO:0009165,GO:0009314,GO:0009628,GO:0009987,GO:0010165,GO:0010212,GO:…	ko:K00945	ko00240,ko01100,map00240,map01100	Cytidylate_kin	target
b0911	MG1655	1RMFY	1236	J	acts as an RNA chaperone to unfold structured mRNA on the ribosome but is not essential for mRNAs with strong SDs and little 5'-UTR structure, thus it may help fine-tune which mRNAs that are translated. Unwinds dsRNA by binding to transiently formed ssRNA regions	rpsA	GO:0000028,GO:0003674,GO:0003676,GO:0003723,GO:0003729,GO:0003735,GO:0005198,GO:0005488,GO:0005575,GO:0005622,GO:0005623,GO:0005737,GO:0005829,GO:0005840,GO:0006412,GO:0006417,GO:0006518,GO:0006807,GO:0006996,GO:0008150,GO:0008152,GO:0009058,GO:0009059,GO:0009889,GO:0009890,GO:0009892,GO:0009987,GO:0010467,GO:0010468,GO:0010556,GO:0010558,GO:0010605,GO:0010608,GO:0010629,GO:0015935,GO:0016043,GO:…	ko:K02945	ko03010,map03010	S1	target
b0912	MG1655	1S8XZ	1236	K	This protein is one of the two subunits of integration host factor, a specific DNA-binding protein that functions in genetic recombination as well as in transcriptional and translational control	himD	GO:0003674,GO:0003676,GO:0003677,GO:0005488,GO:0005575,GO:0005622,GO:0005623,GO:0005737,GO:0005829,GO:0006139,GO:0006351,GO:0006725,GO:0006807,GO:0008150,GO:0008152,GO:0009058,GO:0009059,GO:0009889,GO:0009987,GO:0010467,GO:0010556,GO:0016070,GO:0018130,GO:0019219,GO:0019222,GO:0019438,GO:0031323,GO:0031326,GO:0032774,GO:0034641,GO:0034645,GO:0034654,GO:0043170,GO:0044237,GO:0044238,GO:0044249,GO:…	ko:K05788	-	Bac_DNA_binding	target
b0913	MG1655	1RMW6	1236	S	establishment of competence for transformation	ycaI	GO:0005575,GO:0005623,GO:0005886,GO:0016020,GO:0044464,GO:0071944	ko:K02238	-	Competence,DUF4131,Lactamase_B	non-target
b0914	MG1655	1RMUR	1236	V	Involved in lipid A export and possibly also in glycerophospholipid export and for biogenesis of the outer membrane. Transmembrane domains (TMD) form a pore in the inner membrane and the ATP-binding domain (NBD) is responsible for energy generation	msbA	GO:0000166,GO:0003674,GO:0003824,GO:0005215,GO:0005319,GO:0005488,GO:0005515,GO:0005524,GO:0005575,GO:0005623,GO:0005886,GO:0005887,GO:0006810,GO:0006855,GO:0006869,GO:0008144,GO:0008150,GO:0008289,GO:0008559,GO:0009987,GO:0010876,GO:0015221,GO:0015238,GO:0015399,GO:0015405,GO:0015437,GO:0015893,GO:0015920,GO:0016020,GO:0016021,GO:0016043,GO:0016462,GO:0016787,GO:0016817,GO:0016818,GO:0016887,GO:…	ko:K11085	ko02010,map02010	ABC_membrane,ABC_tran	target
b0915	MG1655	1RMMW	1236	I	Transfers the gamma-phosphate of ATP to the 4'-position of a tetraacyldisaccharide 1-phosphate intermediate (termed DS-1- P) to form tetraacyldisaccharide 1,4'-bis-phosphate (lipid IVA)	lpxK	GO:0000271,GO:0003674,GO:0003824,GO:0005575,GO:0005623,GO:0005886,GO:0005975,GO:0005976,GO:0006629,GO:0006643,GO:0006644,GO:0006664,GO:0006793,GO:0006796,GO:0008150,GO:0008152,GO:0008610,GO:0008653,GO:0008654,GO:0009029,GO:0009058,GO:0009059,GO:0009103,GO:0009244,GO:0009245,GO:0009247,GO:0009311,GO:0009312,GO:0009987,GO:0016020,GO:0016051,GO:0016301,GO:0016310,GO:0016740,GO:0016772,GO:0016773,GO:…	ko:K00912	ko00540,ko01100,map00540,map01100	LpxK	non-target
b0916	MG1655	1RPYB	1236	S	Winged helix DNA-binding domain	ycaQ	-	ko:K09927	-	HTH_42	non-target
b0917	MG1655	1SCFF	1236	S	Belongs to the UPF0434 family	ycaR	GO:0005575,GO:0005622,GO:0005623,GO:0005737,GO:0005829,GO:0044424,GO:0044444,GO:0044464	ko:K09791	-	Trm112p	target
b0918	MG1655	1RMAE	1236	M	Activates KDO (a required 8-carbon sugar) for incorporation into bacterial lipopolysaccharide in Gram-negative bacteria	kdsB	GO:0000271,GO:0000287,GO:0003674,GO:0003824,GO:0005488,GO:0005575,GO:0005622,GO:0005623,GO:0005737,GO:0005829,GO:0005975,GO:0005976,GO:0005996,GO:0006082,GO:0006629,GO:0008150,GO:0008152,GO:0008610,GO:0008653,GO:0008690,GO:0009058,GO:0009059,GO:0009103,GO:0009244,GO:0009311,GO:0009312,GO:0009987,GO:0016051,GO:0016053,GO:0016740,GO:0016772,GO:0016779,GO:0019294,GO:0019752,GO:0033692,GO:0034637,GO:…	ko:K00979	ko00540,ko01100,map00540,map01100	CTP_transf_3	non-target
b0919	MG1655	1RRJJ	1236	S	Phosphotransferase enzyme family	ycbJ	-	-	-	APH,Fructosamin_kin	non-target
b0920	MG1655	1RNZC	1236	S	Plays a critical role in the metabolism of the essential lipid carrier used for cell wall synthesis	ycbC	GO:0000270,GO:0005575,GO:0005623,GO:0005886,GO:0006022,GO:0006807,GO:0008150,GO:0008152,GO:0009273,GO:0009987,GO:0016020,GO:0016021,GO:0030203,GO:0031224,GO:0042546,GO:0043164,GO:0043170,GO:0044085,GO:0044425,GO:0044464,GO:0071554,GO:0071704,GO:0071840,GO:0071944,GO:1901135,GO:1901564	-	-	DUF218	non-target
b0921	MG1655	1RP69	1236	J	Catalyzes the methylation of 5-carboxymethoxyuridine (cmo5U) to form 5-methoxycarbonylmethoxyuridine (mcmo5U) at position 34 in tRNAs	cmoM	GO:0001510,GO:0002097,GO:0002098,GO:0003674,GO:0003824,GO:0006139,GO:0006396,GO:0006399,GO:0006400,GO:0006725,GO:0006807,GO:0008033,GO:0008150,GO:0008152,GO:0008168,GO:0008173,GO:0008175,GO:0009451,GO:0009987,GO:0010467,GO:0016070,GO:0016300,GO:0016740,GO:0016741,GO:0030488,GO:0032259,GO:0034470,GO:0034641,GO:0034660,GO:0043170,GO:0043412,GO:0043414,GO:0044237,GO:0044238,GO:0044260,GO:0046483,GO:…	ko:K06219	-	Methyltransf_11,Methyltransf_23,Methyltransf_25,Methyltransf_31	target
b0922	MG1655	1RN7P	1236	D	Involved in chromosome condensation, segregation and cell cycle progression. May participate in facilitating chromosome segregation by condensation DNA from both sides of a centrally located replisome during cell division. Not required for mini-F plasmid partitioning. Probably acts via its interaction with MukB and MukE. Overexpression results in anucleate cells. It has a calcium binding activity	mukF	GO:0005575,GO:0009295	ko:K03633	-	KicB,MukF_C,MukF_M	non-target
b0923	MG1655	1RRBE	1236	D	Involved in chromosome condensation, segregation and cell cycle progression. May participate in facilitating chromosome segregation by condensation DNA from both sides of a centrally located replisome during cell division. Probably acts via its interaction with MukB and MukF	mukE	GO:0005575,GO:0007059,GO:0008150,GO:0009295,GO:0009987	ko:K03804	-	MukE	non-target
b0924	MG1655	1RPFF	1236	D	Plays a central role in chromosome condensation, segregation and cell cycle progression. Functions as a homodimer, which is essential for chromosome partition. Involved in negative DNA supercoiling in vivo, and by this means organize and compact chromosomes. May achieve or facilitate chromosome segregation by condensation DNA from both sides of a centrally located replisome during cell division	mukB	GO:0000166,GO:0000793,GO:0000796,GO:0000819,GO:0001882,GO:0001883,GO:0003674,GO:0003676,GO:0003677,GO:0005488,GO:0005515,GO:0005524,GO:0005525,GO:0005575,GO:0005622,GO:0005623,GO:0005694,GO:0005737,GO:0005829,GO:0006323,GO:0006996,GO:0007049,GO:0007059,GO:0007062,GO:0008144,GO:0008150,GO:0009987,GO:0016043,GO:0017076,GO:0019001,GO:0022402,GO:0030261,GO:0030554,GO:0032549,GO:0032550,GO:0032553,GO:…	ko:K03632	-	MukB,MukB_hinge,SbcCD_C	non-target
[truncated: 92,476 more rows]

## Sheet: Supplementary Table 2
Supplementary Table 2: All prior experimental evidence of Csr/Rsm regulation
gene	method	species	reference		Key:	Species:
PFL_4769	Microarray	PPPF5	Hassan et. al., 2010		PPPF5	P. protegens
[truncated: 7,434 more rows]

## Sheet: Supplementary Table 3
Supplementary Table 3:RNP ∆∆G-generated position weight matrixes for representative species in study. IUPAC codes for degenerate bases are shown to describe flexibility in the motif
[truncated: 30 more rows]
